# Supplementary material for: Gut Microbiota and Respiratory Infections: Insights from Mendelian Randomization
Source: Microorganisms. 2023 Aug 18;11(8):2108. doi: 10.3390/microorganisms11082108 (PMC10458510; doi:10.3390/microorganisms11082108)
Supplement: Supplementary file 1 [file microorganisms-11-02108-s001.zip]

Archive with 3 entries (3 files):
- supplementary table s1.xlsx
- supplementary table s2.xlsx
- supplementary table s3.xlsx
