# Supplementary material for: Gut Microbiota and Respiratory Infections: Insights from Mendelian Randomization
Source: Microorganisms. 2023 Aug 18;11(8):2108. doi: 10.3390/microorganisms11082108 (PMC10458510; doi:10.3390/microorganisms11082108)
Supplement: Supplementary file 1 [file microorganisms-11-02108-s001.zip › supplementary table s1.xlsx]

## Sheet: Data
Table S1a: All instrumental variables for initial positive microbiota abundance with IVW P< 0.05 and their evaluating indicators
Outcome	Exposure	SNP	effect_allele.exposure	other_allele.exposure	chr	pos	pval.exposure	samplesize.exposure	F	R2	MAF	EAF
lower respiratory tract infection	genus Alistipes	rs12990744	C	T	2	178000949	8.21e-06	14306	279.865	0.00130394	0.1233	0.1233
lower respiratory tract infection	genus Alistipes	rs2875322	C	T	11	130887552	8.78e-06	14306	237.595	0.00110722	0.2068	0.7932
lower respiratory tract infection	genus Alistipes	rs34417064	A	G	17	52776479	7.01e-06	14306	249.162	0.00116106	0.4881	0.5119
lower respiratory tract infection	genus Alistipes	rs4810359	A	G	20	41191335	7.5e-06	14306	229.189	0.00106809	0.1471	0.1471
lower respiratory tract infection	genus Alistipes	rs62576416	T	C	9	112120264	7.5e-06	14306	249.495	0.00116261	0.3976	0.3976
lower respiratory tract infection	genus Alistipes	rs67705352	T	G	1	19790706	1.65e-06	14306	284.817	0.00132698	0.3738	0.3738
lower respiratory tract infection	genus Alistipes	rs7129639	A	C	11	17511427	1.78e-06	14306	284.288	0.00132452	0.4016	0.5984
lower respiratory tract infection	genus Allisonella	rs1901739	G	T	5	114286707	3.59e-06	14306	867.937	0.00670056	0.495	0.505
lower respiratory tract infection	genus Allisonella	rs35110698	T	C	12	28018998	5.72e-06	14306	702.794	0.00543257	0.1491	0.1491
lower respiratory tract infection	genus Allisonella	rs35778461	C	T	9	100150556	1.21e-06	14306	863.966	0.00667012	0.1918	0.1918
lower respiratory tract infection	genus Allisonella	rs594561	T	C	11	88632972	9.41e-06	14306	804.178	0.00621139	0.4414	0.5586
lower respiratory tract infection	genus Allisonella	rs602075	G	A	9	79110160	3.57e-08	14306	1316.92	0.0101317	0.2306	0.7694
lower respiratory tract infection	genus Allisonella	rs6742198	A	G	2	33607071	3.35e-06	14306	907.769	0.00700592	0.1958	0.8042
lower respiratory tract infection	genus Allisonella	rs76904847	G	A	7	137968010	6.09e-06	14306	879.216	0.00678705	0.1899	0.1899
lower respiratory tract infection	genus Allisonella	rs7898615	T	G	10	122413451	8.87e-06	14306	744.838	0.0057557	0.1153	0.1153
lower respiratory tract infection	genus Family XIII AD3011 group	rs11736617	G	A	4	38917830	9.02e-06	14306	262.018	0.00122089	0.1203	0.1203
lower respiratory tract infection	genus Family XIII AD3011 group	rs12812672	T	C	12	18127597	2.56e-06	14306	269.954	0.00125782	0.07356	0.07356
lower respiratory tract infection	genus Family XIII AD3011 group	rs149302	T	C	5	14159925	7.48e-06	14306	299.669	0.00139608	0.2127	0.2127
lower respiratory tract infection	genus Family XIII AD3011 group	rs16840310	G	A	1	240694163	6.75e-07	14306	370.845	0.00172711	0.3718	0.6282
lower respiratory tract infection	genus Family XIII AD3011 group	rs16940167	C	T	15	58683697	3.91e-06	14306	323.574	0.00150728	0.169	0.169
lower respiratory tract infection	genus Family XIII AD3011 group	rs62200412	C	T	20	4618639	5.8e-07	14306	390.479	0.00181838	0.171	0.171
lower respiratory tract infection	genus Family XIII AD3011 group	rs72730932	C	A	1	192019835	6.89e-07	14306	476.681	0.00221891	0.164	0.164
lower respiratory tract infection	genus Family XIII AD3011 group	rs739451	C	T	9	136678954	7.88e-06	14306	262.548	0.00122336	0.1759	0.1759
lower respiratory tract infection	genus Family XIII AD3011 group	rs9276029	A	G	6	32695336	8.93e-06	14306	395.22	0.00184041	0.168	0.168
lower respiratory tract infection	genus Oxalobacter	rs10464997	G	A	8	20902693	3.3e-06	14306	847.41	0.00491641	0.1531	0.1531
lower respiratory tract infection	genus Oxalobacter	rs1569853	T	C	6	38550301	3.65e-06	14306	782.483	0.00454144	0.1382	0.1382
lower respiratory tract infection	genus Oxalobacter	rs4428215	G	A	3	171947435	7.51e-08	14306	1128.92	0.00653898	0.2604	0.2604
lower respiratory tract infection	genus Oxalobacter	rs6000536	C	T	22	37421469	2.06e-07	14306	984.502	0.00570724	0.2107	0.2107
lower respiratory tract infection	genus Oxalobacter	rs6993398	G	A	8	115560689	7.13e-06	14306	722.868	0.00419689	0.1531	0.1531
lower respiratory tract infection	genus Oxalobacter	rs736744	T	C	9	87514407	2.57e-08	14306	1165.54	0.00674964	0.4155	0.5845
lower respiratory tract infection	genus Paraprevotella	rs10842464	C	T	12	25249743	6.6e-06	14306	521.331	0.00279808	0.4185	0.5815
lower respiratory tract infection	genus Paraprevotella	rs145020347	A	G	11	114526679	4.03e-06	14306	694.405	0.00372354	0.1392	0.1392
lower respiratory tract infection	genus Paraprevotella	rs17109926	A	G	12	71978728	6.75e-06	14306	555.53	0.00298109	0.1879	0.1879
lower respiratory tract infection	genus Paraprevotella	rs3008582	T	C	1	195971173	4.36e-06	14306	477.691	0.00256446	0.1322	0.1322
lower respiratory tract infection	genus Paraprevotella	rs3801748	G	A	7	81759508	5.2e-06	14306	512.55	0.00275108	0.3459	0.3459
lower respiratory tract infection	genus Paraprevotella	rs4767113	C	T	12	114131978	2.14e-06	14306	594.418	0.0031891	0.2873	0.2873
lower respiratory tract infection	genus Paraprevotella	rs7240324	T	G	18	69623804	5.96e-06	14306	602.486	0.00323225	0.1909	0.1909
lower respiratory tract infection	genus Ruminiclostr	rs1223978	C	T	13	108775162	8.16e-06	14306	251.135	0.00117024	0.4801	0.5199
lower respiratory tract infection	genus Ruminiclostr	rs2482038	C	A	10	12835085	1.7e-06	14306	284.674	0.00132632	0.4384	0.4384
lower respiratory tract infection	genus Ruminiclostr	rs2791343	T	C	8	131316030	5.54e-06	14306	257.611	0.00120038	0.34	0.34
lower respiratory tract infection	genus Ruminiclostr	rs2833828	G	A	21	33811886	6.82e-06	14306	254.987	0.00118817	0.4533	0.4533
lower respiratory tract infection	genus Ruminiclostr	rs4955951	A	G	3	55243531	9.96e-06	14306	183.397	0.000854867	0.09245	0.09245
lower respiratory tract infection	genus Ruminiclostr	rs8053158	G	A	16	86769909	5.9e-06	14306	249.091	0.00116073	0.1203	0.8797
lower respiratory tract infection	genus Ruminococcaceae UCG009	rs113006825	T	C	6	51803869	7.98e-06	14306	510.69	0.00254601	0.1799	0.1799
lower respiratory tract infection	genus Ruminococcaceae UCG009	rs12508214	C	T	4	7426937	4.75e-06	14306	548.421	0.0027336	0.3509	0.3509
lower respiratory tract infection	genus Ruminococcaceae UCG009	rs2058609	G	A	12	12970792	3.12e-06	14306	576.332	0.00287232	0.3141	0.6859
lower respiratory tract infection	genus Ruminococcaceae UCG009	rs2192926	A	G	2	75512668	4.88e-06	14306	574.754	0.00286448	0.2366	0.2366
lower respiratory tract infection	genus Ruminococcaceae UCG009	rs4079028	C	T	1	202299085	3.28e-06	14306	525.521	0.00261975	0.1938	0.1938
lower respiratory tract infection	genus Ruminococcaceae UCG009	rs4708333	T	G	6	78106701	1.56e-06	14306	597.642	0.00297821	0.3022	0.3022
lower respiratory tract infection	genus Ruminococcaceae UCG009	rs6952765	G	A	7	32001710	8.13e-06	14306	534.362	0.00266371	0.4612	0.4612
lower respiratory tract infection	genus Ruminococcaceae UCG009	rs9558661	T	C	13	106650093	7.01e-06	14306	491.384	0.00244999	0.1869	0.1869
lower respiratory tract infection	genus Ruminococcus2	rs12406309	A	C	1	108074445	9.79e-06	14306	295.587	0.0013771	0.1909	0.1909
lower respiratory tract infection	genus Ruminococcus2	rs12986628	T	C	2	238103439	2.14e-06	14306	338.2	0.00157531	0.2127	0.7873
lower respiratory tract infection	genus Ruminococcus2	rs1819812	G	T	7	151435722	5.28e-06	14306	310.997	0.00144878	0.1163	0.1163
lower respiratory tract infection	genus Ruminococcus2	rs2846589	T	G	18	862477	7.59e-06	14306	301.529	0.00140474	0.4543	0.5457
lower respiratory tract infection	genus Ruminococcus2	rs2997412	G	A	13	62067781	4.22e-06	14306	323.551	0.00150718	0.2803	0.7197
lower respiratory tract infection	genus Ruminococcus2	rs4400279	A	G	7	16804578	5.8e-06	14306	309.922	0.00144378	0.3638	0.3638
lower respiratory tract infection	genus Ruminococcus2	rs58681734	A	G	9	137557890	4.18e-06	14306	303.69	0.00141479	0.1511	0.1511
lower respiratory tract infection	genus Ruminococcus2	rs61791565	T	C	4	24655463	6.79e-06	14306	299.357	0.00139463	0.3688	0.3688
lower respiratory tract infection	genus Ruminococcus2	rs75140805	T	G	11	12148588	3.95e-06	14306	337.02	0.00156982	0.1581	0.1581
lower respiratory tract infection	genus Ruminococcus2	rs7635831	G	A	3	173040924	1.98e-06	14306	344.094	0.00160272	0.2932	0.2932
lower respiratory tract infection	genus Ruminococcus torques group	rs10967781	C	A	9	27225258	8.37e-06	14306	208.235	0.00111952	0.3181	0.3181
lower respiratory tract infection	genus Ruminococcus torques group	rs12434631	A	G	14	26130404	2.77e-06	14306	250.267	0.00134518	0.1402	0.1402
lower respiratory tract infection	genus Ruminococcus torques group	rs1475330	C	T	6	67262102	8.13e-06	14306	214.583	0.00115361	0.3012	0.6988
lower respiratory tract infection	genus Ruminococcus torques group	rs35866622	T	C	19	49218060	2.21e-08	14306	343.661	0.00184626	0.4404	0.4404
lower respiratory tract infection	genus Ruminococcus torques group	rs4073731	T	C	11	132663147	4.05e-06	14306	229.231	0.00123226	0.1759	0.1759
lower respiratory tract infection	genus Ruminococcus torques group	rs8080469	G	A	17	14532347	3.5e-06	14306	223.66	0.00120234	0.4811	0.5189
lower respiratory tract infection	genus Ruminococcus torques group	rs8141465	G	A	22	21358653	9.65e-06	14306	213.41	0.00114731	0.4573	0.4573
lower respiratory tract infection	genus Sutterella	rs1145877	G	A	6	82386821	7.2e-06	14306	245.859	0.0014314	0.159	0.841
lower respiratory tract infection	genus Sutterella	rs11591622	T	G	10	102520687	6.5e-06	14306	247.935	0.00144346	0.2157	0.2157
lower respiratory tract infection	genus Sutterella	rs13173038	A	G	5	58499183	2.73e-06	14306	268.89	0.00156527	0.2207	0.2207
lower respiratory tract infection	genus Sutterella	rs2050185	A	G	6	147936781	7.97e-06	14306	239.182	0.00139257	0.3777	0.6223
lower respiratory tract infection	genus Sutterella	rs2321387	G	A	13	58689340	1.87e-06	14306	271.84	0.00158241	0.4702	0.5298
lower respiratory tract infection	genus Sutterella	rs2613606	T	C	7	111285025	7.2e-06	14306	241.275	0.00140475	0.3936	0.6064
lower respiratory tract infection	genus Sutterella	rs607327	T	C	11	111695709	6.63e-06	14306	240.773	0.00140182	0.3767	0.6233
lower respiratory tract infection	genus Sutterella	rs62501473	G	A	7	150126751	5.52e-06	14306	258.823	0.00150676	0.2286	0.2286
lower respiratory tract infection	genus Sutterella	rs7499539	A	G	16	85038065	2.36e-06	14306	266.379	0.00155068	0.3231	0.3231
lower respiratory tract infection	genus Sutterella	rs7638039	T	C	3	70588939	8.66e-06	14306	241.381	0.00140536	0.2326	0.2326
lower respiratory tract infection	genus Sutterella	rs9350083	T	G	6	18583878	8.23e-06	14306	235.097	0.00136883	0.2992	0.2992
lower respiratory tract infection	order Bacillales	rs10233278	T	C	7	117496144	3.51e-06	14306	1037.93	0.00655788	0.4125	0.4125
lower respiratory tract infection	order Bacillales	rs10410917	C	T	19	14970441	5.57e-06	14306	1002.37	0.00633463	0.4036	0.4036
lower respiratory tract infection	order Bacillales	rs11207728	A	G	1	61827534	5.73e-06	14306	1069.53	0.00675618	0.2028	0.7972
lower respiratory tract infection	order Bacillales	rs11844714	A	G	14	49001226	5.06e-06	14306	885.293	0.00559889	0.163	0.163
lower respiratory tract infection	order Bacillales	rs1287018	G	A	20	5826474	9.87e-06	14306	846.282	0.00535349	0.16	0.16
lower respiratory tract infection	order Bacillales	rs62640857	A	G	12	69332975	4.49e-06	14306	1043.99	0.0065959	0.1839	0.1839
lower respiratory tract infection	order Bacillales	rs74420793	A	G	4	127766709	3.07e-06	14306	1162.54	0.00733941	0.162	0.162
upper respiratory tract infection	family Defluviitaleaceae	rs112893842	T	C	9	8786663	2.75e-06	14306	271.986	0.00158326	0.09742	0.09742
upper respiratory tract infection	family Defluviitaleaceae	rs1582238	C	T	1	118723685	1.69e-06	14306	276.25	0.00160804	0.3718	0.6282
upper respiratory tract infection	family Defluviitaleaceae	rs17051335	C	T	4	122202910	4.58e-06	14306	253.318	0.00147476	0.07952	0.07952
upper respiratory tract infection	family Defluviitaleaceae	rs1908593	T	C	18	59026148	7.86e-06	14306	241.077	0.00140359	0.4622	0.5378
upper respiratory tract infection	family Defluviitaleaceae	rs4344384	T	G	10	66407366	5.86e-06	14306	247.124	0.00143875	0.4742	0.5258
upper respiratory tract infection	family Defluviitaleaceae	rs4677103	A	G	3	72207794	9.42e-07	14306	294.902	0.00171643	0.171	0.171
upper respiratory tract infection	family Defluviitaleaceae	rs540220	C	T	9	93331308	9.48e-06	14306	219.315	0.00127705	0.0596	0.9404
upper respiratory tract infection	family Defluviitaleaceae	rs55658617	T	C	21	41811003	1.41e-06	14306	287.892	0.0016757	0.06958	0.06958
upper respiratory tract infection	family Defluviitaleaceae	rs72731813	C	T	4	147414743	2.76e-07	14306	312.292	0.00181747	0.08151	0.08151
upper respiratory tract infection	family Defluviitaleaceae	rs9608282	T	G	22	24804081	4.61e-06	14306	258.414	0.00150438	0.06561	0.06561
upper respiratory tract infection	family Defluviitaleaceae	rs9725395	A	G	1	85205632	3.41e-06	14306	263.391	0.00153331	0.08748	0.08748
upper respiratory tract infection	family Lactobacillaceae	rs16861661	G	A	1	18501459	2.7e-07	14306	263.391	0.00352901	0.0497	0.0497
upper respiratory tract infection	family Lactobacillaceae	rs62314653	C	A	4	109896462	6.59e-06	14306	242.454	0.00368135	0.06262	0.06262
upper respiratory tract infection	family Lactobacillaceae	rs74599091	A	G	1	179720669	7.7e-06	14306	276.25	0.00246579	0.03479	0.03479
upper respiratory tract infection	family Lactobacillaceae	rs77478751	A	G	3	173151665	5.96e-06	14306	312.292	0.00488061	0.05368	0.05368
upper respiratory tract infection	family Lactobacillaceae	rs921925	A	C	19	6928017	5.77e-07	14306	287.892	0.00386643	0.2624	0.2624
upper respiratory tract infection	family Lactobacillaceae	rs9345899	A	G	6	67559323	9.45e-06	14306	219.315	0.00350769	0.1312	0.1312
upper respiratory tract infection	family Rikenellaceae	rs10217435	C	T	9	86052655	6.51e-06	14306	419.812	0.00139759	0.08748	0.08748
upper respiratory tract infection	family Rikenellaceae	rs10832801	A	C	11	17589129	7.5e-06	14306	398.497	0.00132672	0.2674	0.2674
upper respiratory tract infection	family Rikenellaceae	rs1939881	G	A	11	95304834	5.64e-07	14306	549.739	0.00182933	0.05765	0.05765
upper respiratory tract infection	family Rikenellaceae	rs2447496	A	G	8	99188924	6.09e-06	14306	425.58	0.00141676	0.2833	0.7167
upper respiratory tract infection	family Rikenellaceae	rs2833282	G	A	21	32496710	4.31e-06	14306	430.374	0.0014327	0.1282	0.1282
upper respiratory tract infection	family Rikenellaceae	rs35909684	A	C	8	144441740	7.1e-06	14306	413.104	0.00137528	0.07753	0.07753
upper respiratory tract infection	family Rikenellaceae	rs36021379	A	G	21	28515912	7.2e-06	14306	429.745	0.0014306	0.1342	0.1342
upper respiratory tract infection	family Rikenellaceae	rs4264350	T	C	15	71658642	1.35e-06	14306	493.028	0.00164093	0.3936	0.3936
upper respiratory tract infection	family Rikenellaceae	rs59663348	G	A	18	4069710	6.12e-06	14306	437.059	0.00145492	0.1948	0.1948
upper respiratory tract infection	family Rikenellaceae	rs6744030	C	T	2	174257127	9.32e-06	14306	412.413	0.00137299	0.1382	0.1382
upper respiratory tract infection	family Rikenellaceae	rs6837275	A	G	4	187842232	1.45e-06	14306	482.722	0.00160668	0.2535	0.2535
upper respiratory tract infection	family Rikenellaceae	rs74474130	T	G	14	90270821	3.61e-06	14306	455.038	0.00151468	0.06561	0.06561
upper respiratory tract infection	family Rikenellaceae	rs77885767	C	T	14	21548634	2.85e-06	14306	451.897	0.00150424	0.04771	0.04771
upper respiratory tract infection	family Rikenellaceae	rs9389714	C	T	6	100244667	8.79e-06	14306	413.445	0.00137642	0.1789	0.1789
upper respiratory tract infection	family Rikenellaceae	rs9578457	G	A	13	22867356	3.99e-06	14306	420.7	0.00140054	0.05666	0.05666
upper respiratory tract infection	family Rikenellaceae	rs9603208	G	T	13	38044689	1.92e-07	14306	555.106	0.00184716	0.1034	0.1034
upper respiratory tract infection	genus Coprococcus1	rs1010560	C	A	1	30400301	1.96e-06	14306	290.32	0.00156014	0.2962	0.2962
upper respiratory tract infection	genus Coprococcus1	rs12794898	G	T	11	124554061	4.92e-06	14306	272.467	0.00146434	0.09443	0.09443
upper respiratory tract infection	genus Coprococcus1	rs1519491	T	C	2	22079770	8.95e-06	14306	250.973	0.00134898	0.4085	0.4085
upper respiratory tract infection	genus Coprococcus1	rs1576241	A	G	6	72529277	3.33e-06	14306	281.927	0.0015151	0.4394	0.4394
upper respiratory tract infection	genus Coprococcus1	rs2907920	G	A	19	2600717	7.65e-06	14306	254.278	0.00136672	0.2903	0.7097
upper respiratory tract infection	genus Coprococcus1	rs4277593	G	A	20	4319420	1.14e-07	14306	368.712	0.00198057	0.4831	0.4831
upper respiratory tract infection	genus Coprococcus1	rs56405618	A	G	4	174468316	1.57e-06	14306	299.937	0.00161173	0.1113	0.1113
upper respiratory tract infection	genus Coprococcus1	rs73031725	T	C	11	134622282	1.98e-06	14306	289.078	0.00155347	0.06064	0.06064
upper respiratory tract infection	genus Coprococcus1	rs73167075	T	C	3	165693143	8.57e-06	14306	262.13	0.00140886	0.2396	0.2396
upper respiratory tract infection	genus Coprococcus1	rs74101919	T	C	1	95424321	1.03e-06	14306	320.862	0.00172398	0.1869	0.1869
upper respiratory tract infection	genus Coprococcus1	rs946513	T	C	10	15913820	8.62e-06	14306	260.182	0.0013984	0.0547	0.9453
upper respiratory tract infection	genus Family XIII AD3011 group	rs11126423	T	C	2	74195551	5.91e-06	14306	352.854	0.00164345	0.1133	0.8867
upper respiratory tract infection	genus Family XIII AD3011 group	rs11736617	G	A	4	38917830	9.02e-06	14306	262.018	0.00122089	0.1203	0.1203
upper respiratory tract infection	genus Family XIII AD3011 group	rs12812672	T	C	12	18127597	2.56e-06	14306	269.954	0.00125782	0.07356	0.07356
upper respiratory tract infection	genus Family XIII AD3011 group	rs149302	T	C	5	14159925	7.48e-06	14306	299.669	0.00139608	0.2127	0.2127
upper respiratory tract infection	genus Family XIII AD3011 group	rs16840310	G	A	1	240694163	6.75e-07	14306	370.845	0.00172711	0.3718	0.6282
upper respiratory tract infection	genus Family XIII AD3011 group	rs17156849	G	A	7	28603985	4.19e-06	14306	321.182	0.00149616	0.06262	0.06262
upper respiratory tract infection	genus Family XIII AD3011 group	rs62029761	A	G	16	16006242	3.89e-06	14306	448.814	0.00208946	0.06759	0.06759
upper respiratory tract infection	genus Family XIII AD3011 group	rs62200412	C	T	20	4618639	5.8e-07	14306	390.479	0.00181838	0.171	0.171
upper respiratory tract infection	genus Family XIII AD3011 group	rs72730932	C	A	1	192019835	6.89e-07	14306	476.681	0.00221891	0.164	0.164
upper respiratory tract infection	genus Family XIII AD3011 group	rs739451	C	T	9	136678954	7.88e-06	14306	262.548	0.00122336	0.1759	0.1759
upper respiratory tract infection	genus Family XIII AD3011 group	rs9276029	A	G	6	32695336	8.93e-06	14306	395.22	0.00184041	0.168	0.168
upper respiratory tract infection	genus Family XIII AD3011 group	rs9837139	A	G	3	29811865	8.71e-06	14306	371.68	0.00173099	0.08151	0.08151
upper respiratory tract infection	genus Flavonifractor	rs114873521	C	T	5	168218403	7.13e-06	14306	274.186	0.0023915	0.07654	0.07654
upper respiratory tract infection	genus Flavonifractor	rs11811696	T	C	1	237351354	2.07e-06	14306	303.194	0.00264385	0.1103	0.1103
upper respiratory tract infection	genus Flavonifractor	rs12030302	G	A	1	77887835	5.61e-07	14306	274.642	0.00239547	0.4911	0.5089
upper respiratory tract infection	genus Flavonifractor	rs34066017	A	G	11	44849689	1.52e-06	14306	248.049	0.00216402	0.2455	0.2455
upper respiratory tract infection	genus Flavonifractor	rs806808	C	T	10	32381186	1.18e-06	14306	254.614	0.00222117	0.4761	0.5239
upper respiratory tract infection	genus Olsenella	rs1035588	A	G	2	150077190	4.86e-06	14306	229.153	0.00145528	0.3827	0.3827
upper respiratory tract infection	genus Olsenella	rs17148768	G	A	10	10777085	2.2e-06	14306	248.061	0.00157517	0.2117	0.2117
upper respiratory tract infection	genus Olsenella	rs2759329	A	G	1	231960352	3.43e-06	14306	241.214	0.00153176	0.34	0.66
upper respiratory tract infection	genus Olsenella	rs35225860	A	G	1	247642270	3.87e-06	14306	236.151	0.00149965	0.05666	0.05666
upper respiratory tract infection	genus Olsenella	rs61090148	A	G	4	174810498	6.44e-06	14306	225.474	0.00143195	0.4225	0.4225
upper respiratory tract infection	genus Olsenella	rs62112538	C	T	19	4925018	1.19e-06	14306	263.846	0.00167523	0.08052	0.08052
upper respiratory tract infection	genus Olsenella	rs72691585	C	A	9	21884425	2.95e-06	14306	251.384	0.00159624	0.06859	0.06859
upper respiratory tract infection	genus Olsenella	rs7540303	C	T	1	179629191	5.32e-06	14306	229.619	0.00145824	0.4215	0.4215
upper respiratory tract infection	genus Olsenella	rs8066522	A	G	17	59632873	9.7e-06	14306	215.859	0.00137097	0.3469	0.6531
upper respiratory tract infection	genus Olsenella	rs9460691	C	A	6	10422207	7.28e-06	14306	219.173	0.00139199	0.2167	0.2167
upper respiratory tract infection	genus Prevotella9	rs11685699	C	T	2	11232685	2.03e-06	14306	433.691	0.00159523	0.0825	0.0825
upper respiratory tract infection	genus Prevotella9	rs117271932	A	G	22	44236460	2.82e-06	14306	423.607	0.0015582	0.04672	0.04672
upper respiratory tract infection	genus Prevotella9	rs12648235	T	C	4	161115744	7.39e-06	14306	371.215	0.00136574	0.1571	0.1571
upper respiratory tract infection	genus Prevotella9	rs1304512	G	A	5	63736025	5.29e-06	14306	399.924	0.00147121	0.2187	0.2187
upper respiratory tract infection	genus Prevotella9	rs2104588	C	T	10	12497581	8.13e-06	14306	374.076	0.00137625	0.1193	0.8807
upper respiratory tract infection	genus Prevotella9	rs2495052	A	G	1	14161251	8.97e-06	14306	375.767	0.00138246	0.1789	0.1789
upper respiratory tract infection	genus Prevotella9	rs2683313	G	A	8	19115604	1.69e-06	14306	433.409	0.00159419	0.3082	0.6918
upper respiratory tract infection	genus Prevotella9	rs4968431	G	T	17	59421778	8.58e-06	14306	374.074	0.00137624	0.3638	0.3638
upper respiratory tract infection	genus Prevotella9	rs7237249	C	T	18	71992502	8.93e-06	14306	388.157	0.00142798	0.1352	0.1352
upper respiratory tract infection	genus Prevotella9	rs72815774	T	C	2	91954502	8.78e-06	14306	381.2	0.00140243	0.07058	0.07058
upper respiratory tract infection	genus Prevotella9	rs746764	T	C	20	21470713	2.04e-06	14306	426.092	0.00156732	0.173	0.173
upper respiratory tract infection	genus Prevotella9	rs7976209	T	C	12	1794470	7.28e-06	14306	367.158	0.00135083	0.167	0.167
upper respiratory tract infection	genus Prevotella9	rs9428102	A	G	1	118852817	4.62e-06	14306	371.268	0.00136593	0.2366	0.2366
upper respiratory tract infection	genus Prevotella9	rs9613013	G	A	22	26152738	6.1e-06	14306	388.821	0.00143042	0.1451	0.1451

## Sheet: Results
Table S1b: All MR results for initial positive microbiota abundance with IVW P< 0.05.
Outcome	Exposure	Method	nSNP	b	se	pval	or	or_lci95	or_uci95
lower respiratory tract infection	order Bacillales	MR Egger	7	0.0019833	0.00491625	0.703314	1.00199	0.992377	1.01169
lower respiratory tract infection	order Bacillales	Weighted median	7	0.00112179	0.000788263	0.154701	1.00112	0.999577	1.00267
lower respiratory tract infection	order Bacillales	Simple mode	7	0.00126603	0.00120463	0.333745	1.00127	0.998906	1.00363
lower respiratory tract infection	order Bacillales	Weighted mode	7	0.00126603	0.00113409	0.306977	1.00127	0.999044	1.00349
lower respiratory tract infection	order Bacillales	Inverse variance weighted	7	0.00131762	0.000567563	0.0202577	1.00132	1.00021	1.00243
lower respiratory tract infection	genus Sutterella	MR Egger	11	0.00570356	0.00993926	0.58013	1.00572	0.986317	1.0255
lower respiratory tract infection	genus Sutterella	Weighted median	11	0.00205584	0.00118123	0.0817842	1.00206	0.999741	1.00438
lower respiratory tract infection	genus Sutterella	Simple mode	11	0.00132749	0.00176147	0.468448	1.00133	0.997877	1.00479
lower respiratory tract infection	genus Sutterella	Weighted mode	11	0.00135468	0.00187539	0.48663	1.00136	0.997682	1.00504
lower respiratory tract infection	genus Sutterella	Inverse variance weighted	11	0.00234911	0.00091031	0.00986396	1.00235	1.00057	1.00414
lower respiratory tract infection	genus Ruminococcus2	MR Egger	10	0.00846127	0.00655807	0.23302	1.0085	0.995617	1.02154
lower respiratory tract infection	genus Ruminococcus2	Weighted median	10	0.000386582	0.00136678	0.777299	1.00039	0.99771	1.00307
lower respiratory tract infection	genus Ruminococcus2	Simple mode	10	-0.000150369	0.00261934	0.955475	0.99985	0.99473	1.005
lower respiratory tract infection	genus Ruminococcus2	Weighted mode	10	-0.000116483	0.00255012	0.964565	0.999884	0.994898	1.00489
lower respiratory tract infection	genus Ruminococcus2	Inverse variance weighted	10	0.00224721	0.00105186	0.0326452	1.00225	1.00019	1.00432
lower respiratory tract infection	genus Ruminococcus torques group	MR Egger	7	-0.0058883	0.0125173	0.657866	0.994129	0.970036	1.01882
lower respiratory tract infection	genus Ruminococcus torques group	Weighted median	7	-0.0047504	0.00176798	0.00721163	0.995261	0.991818	0.998716
lower respiratory tract infection	genus Ruminococcus torques group	Simple mode	7	-0.0060027	0.00247019	0.0511582	0.994015	0.989214	0.99884
lower respiratory tract infection	genus Ruminococcus torques group	Weighted mode	7	-0.005423	0.00245347	0.0691113	0.994592	0.98982	0.999386
lower respiratory tract infection	genus Ruminococcus torques group	Inverse variance weighted	7	-0.00349177	0.00168536	0.0382813	0.996514	0.993228	0.999812
lower respiratory tract infection	genus Ruminococcaceae UCG009	MR Egger	8	-0.00602915	0.0100847	0.571797	0.993989	0.974535	1.01383
lower respiratory tract infection	genus Ruminococcaceae UCG009	Weighted median	8	-0.00219496	0.00105423	0.037338	0.997807	0.995748	0.999871
lower respiratory tract infection	genus Ruminococcaceae UCG009	Simple mode	8	-0.00214717	0.00160728	0.223376	0.997855	0.994717	1.001
lower respiratory tract infection	genus Ruminococcaceae UCG009	Weighted mode	8	-0.00214717	0.00147338	0.188381	0.997855	0.994978	1.00074
lower respiratory tract infection	genus Ruminococcaceae UCG009	Inverse variance weighted	8	-0.00252554	0.000808821	0.00179324	0.997478	0.995898	0.99906
lower respiratory tract infection	genus Ruminiclostr	MR Egger	6	0.0019373	0.00902002	0.840446	1.00194	0.984381	1.01981
lower respiratory tract infection	genus Ruminiclostr	Weighted median	6	0.00338967	0.00181202	0.0613925	1.0034	0.999838	1.00697
lower respiratory tract infection	genus Ruminiclostr	Simple mode	6	0.00460419	0.00293808	0.17788	1.00461	0.998846	1.01042
lower respiratory tract infection	genus Ruminiclostr	Weighted mode	6	0.00408713	0.00274104	0.196135	1.0041	0.998716	1.0095
lower respiratory tract infection	genus Ruminiclostr	Inverse variance weighted	6	0.00316293	0.00144154	0.0282256	1.00317	1.00034	1.00601
upper respiratory tract infection	genus Prevotella9	Inverse variance weighted	14	0.0887846	0.0392402	0.0236607	1.09285	1.01194	1.18021
upper respiratory tract infection	genus Prevotella9	MR Egger	14	0.0415156	0.128627	0.752431	1.04239	0.810104	1.34128
upper respiratory tract infection	genus Prevotella9	Weighted median	14	0.06206	0.047477	0.191159	1.06403	0.969481	1.16779
upper respiratory tract infection	genus Prevotella9	Simple mode	14	0.0846512	0.0692703	0.243388	1.08834	0.950166	1.2466
upper respiratory tract infection	genus Prevotella9	Weighted mode	14	0.0687872	0.0633906	0.297577	1.07121	0.946051	1.21292
lower respiratory tract infection	genus Paraprevotella	MR Egger	7	0.00383768	0.0052219	0.49539	1.00385	0.993623	1.01417
lower respiratory tract infection	genus Paraprevotella	Weighted median	7	0.00249389	0.00117913	0.0344287	1.0025	1.00018	1.00482
lower respiratory tract infection	genus Paraprevotella	Simple mode	7	0.00254367	0.00165635	0.175517	1.00255	0.999297	1.00581
lower respiratory tract infection	genus Paraprevotella	Weighted mode	7	0.00251256	0.00155115	0.1564	1.00252	0.999472	1.00557
lower respiratory tract infection	genus Paraprevotella	Inverse variance weighted	7	0.00277078	0.000834318	0.000896906	1.00277	1.00114	1.00442
lower respiratory tract infection	genus Oxalobacter	MR Egger	6	0.00791999	0.0130447	0.576533	1.00795	0.982507	1.03405
lower respiratory tract infection	genus Oxalobacter	Weighted median	6	-0.00159457	0.000872931	0.0677473	0.998407	0.9967	1.00012
lower respiratory tract infection	genus Oxalobacter	Simple mode	6	-0.00248736	0.00145058	0.147057	0.997516	0.994684	1.00036
lower respiratory tract infection	genus Oxalobacter	Weighted mode	6	-0.00250776	0.00152856	0.161803	0.997495	0.994511	1.00049
lower respiratory tract infection	genus Oxalobacter	Inverse variance weighted	6	-0.00141459	0.000702121	0.0439314	0.998586	0.997213	0.999962
upper respiratory tract infection	genus Olsenella	Inverse variance weighted	10	-0.0514356	0.0246564	0.03697	0.949865	0.905053	0.996896
upper respiratory tract infection	genus Olsenella	MR Egger	10	-0.0132925	0.0790013	0.870557	0.986795	0.84524	1.15206
upper respiratory tract infection	genus Olsenella	Weighted median	10	-0.027124	0.0323742	0.402128	0.973241	0.913404	1.037
upper respiratory tract infection	genus Olsenella	Simple mode	10	-0.0196614	0.0445004	0.669041	0.980531	0.898632	1.06989
upper respiratory tract infection	genus Olsenella	Weighted mode	10	-0.0215432	0.0384381	0.58884	0.978687	0.907663	1.05527
upper respiratory tract infection	genus Flavonifractor	Inverse variance weighted	5	0.149385	0.0596254	0.0122316	1.16112	1.03305	1.30506
upper respiratory tract infection	genus Flavonifractor	MR Egger	5	0.0676999	0.238031	0.794594	1.07004	0.671097	1.70615
upper respiratory tract infection	genus Flavonifractor	Weighted median	5	0.165798	0.0744629	0.0259746	1.18034	1.02005	1.36581
upper respiratory tract infection	genus Flavonifractor	Simple mode	5	0.178124	0.0942323	0.131711	1.19497	0.99345	1.43738
upper respiratory tract infection	genus Flavonifractor	Weighted mode	5	0.17564	0.0999696	0.153766	1.19201	0.979904	1.45002
lower respiratory tract infection	genus Family XIII AD3011 group	MR Egger	9	0.012296	0.00672664	0.110275	1.01237	0.999112	1.02581
lower respiratory tract infection	genus Family XIII AD3011 group	Weighted median	9	-0.00162872	0.00129024	0.206828	0.998373	0.995851	1.0009
lower respiratory tract infection	genus Family XIII AD3011 group	Simple mode	9	-0.0017107	0.00218	0.455221	0.998291	0.994034	1.00257
lower respiratory tract infection	genus Family XIII AD3011 group	Weighted mode	9	-0.00143532	0.00198967	0.491213	0.998566	0.994679	1.00247
lower respiratory tract infection	genus Family XIII AD3011 group	Inverse variance weighted	9	-0.00234748	0.00101041	0.0201636	0.997655	0.995681	0.999633
upper respiratory tract infection	genus Family XIII AD3011 group	MR Egger	12	0.124857	0.20809	0.561845	1.13299	0.753521	1.70355
upper respiratory tract infection	genus Family XIII AD3011 group	Weighted median	12	-0.0759876	0.0638824	0.234246	0.926828	0.817751	1.05045
upper respiratory tract infection	genus Family XIII AD3011 group	Inverse variance weighted	12	-0.136069	0.0458284	0.00298676	0.872782	0.797804	0.954808
upper respiratory tract infection	genus Family XIII AD3011 group	Simple mode	12	-0.0449527	0.0967675	0.651318	0.956043	0.790874	1.15571
upper respiratory tract infection	genus Family XIII AD3011 group	Weighted mode	12	-0.0487241	0.0845884	0.576201	0.952444	0.806931	1.1242
upper respiratory tract infection	genus Coprococcus1	MR Egger	11	-0.0676139	0.115521	0.572731	0.934621	0.74525	1.17211
upper respiratory tract infection	genus Coprococcus1	Weighted median	11	0.0849571	0.0637447	0.182607	1.08867	0.960806	1.23355
upper respiratory tract infection	genus Coprococcus1	Simple mode	11	0.0852859	0.0939718	0.385455	1.08903	0.905834	1.30927
upper respiratory tract infection	genus Coprococcus1	Weighted mode	11	0.083962	0.0875297	0.360056	1.08759	0.916131	1.29113
upper respiratory tract infection	genus Coprococcus1	Inverse variance weighted	11	0.0966688	0.0468274	0.0389832	1.1015	1.0049	1.20738
lower respiratory tract infection	genus Allisonella	MR Egger	8	0.00186263	0.00374314	0.636467	1.00186	0.994541	1.00924
lower respiratory tract infection	genus Allisonella	Weighted median	8	0.00136244	0.000720953	0.0587883	1.00136	0.999949	1.00278
lower respiratory tract infection	genus Allisonella	Simple mode	8	0.00126104	0.00107653	0.279767	1.00126	0.999151	1.00338
lower respiratory tract infection	genus Allisonella	Weighted mode	8	0.00129987	0.00108042	0.268038	1.0013	0.999183	1.00342
lower respiratory tract infection	genus Allisonella	Inverse variance weighted	8	0.00123984	0.00051533	0.016132	1.00124	1.00023	1.00225
lower respiratory tract infection	genus Alistipes	MR Egger	7	-0.00749709	0.00901274	0.443403	0.992531	0.975152	1.01022
lower respiratory tract infection	genus Alistipes	Weighted median	7	-0.00456185	0.00177583	0.0102035	0.995449	0.99199	0.998919
lower respiratory tract infection	genus Alistipes	Simple mode	7	-0.00574011	0.00251559	0.0626439	0.994276	0.989386	0.999191
lower respiratory tract infection	genus Alistipes	Weighted mode	7	-0.00242888	0.0024545	0.3606	0.997574	0.992786	1.00238
lower respiratory tract infection	genus Alistipes	Inverse variance weighted	7	-0.00449231	0.00131829	0.000655158	0.995518	0.992949	0.998093
upper respiratory tract infection	family Rikenellaceae	MR Egger	16	-0.47353	0.131919	0.00295924	0.6228	0.480902	0.806567
upper respiratory tract infection	family Rikenellaceae	Weighted median	16	-0.137046	0.0579741	0.0180832	0.87193	0.778275	0.976856
upper respiratory tract infection	family Rikenellaceae	Simple mode	16	-0.11361	0.117783	0.350053	0.892606	0.7086	1.12439
upper respiratory tract infection	family Rikenellaceae	Weighted mode	16	-0.121333	0.105615	0.268619	0.885739	0.72012	1.08945
upper respiratory tract infection	family Rikenellaceae	Inverse variance weighted	16	-0.0971763	0.0487603	0.0462682	0.907396	0.824691	0.998395
upper respiratory tract infection	family Lactobacillaceae	MR Egger	6	-0.102559	0.128792	0.470439	0.902525	0.70118	1.16169
upper respiratory tract infection	family Lactobacillaceae	Weighted median	6	-0.128089	0.0530202	0.0156984	0.879775	0.792939	0.97612
upper respiratory tract infection	family Lactobacillaceae	Simple mode	6	-0.14135	0.0758876	0.121561	0.868186	0.748197	1.00742
upper respiratory tract infection	family Lactobacillaceae	Weighted mode	6	-0.138299	0.0664071	0.0917582	0.870838	0.764558	0.991891
upper respiratory tract infection	family Lactobacillaceae	Inverse variance weighted	6	-0.117867	0.0388474	0.00241263	0.888815	0.823652	0.959133
upper respiratory tract infection	family Defluviitaleaceae	MR Egger	11	-0.0922266	0.178664	0.618156	0.911898	0.642488	1.29428
upper respiratory tract infection	family Defluviitaleaceae	Weighted median	11	-0.076863	0.0540317	0.154865	0.926017	0.832964	1.02946
upper respiratory tract infection	family Defluviitaleaceae	Simple mode	11	-0.0472387	0.0812746	0.573956	0.95386	0.813396	1.11858
upper respiratory tract infection	family Defluviitaleaceae	Weighted mode	11	-0.0691917	0.0748728	0.377183	0.933148	0.805782	1.08065
upper respiratory tract infection	family Defluviitaleaceae	Inverse variance weighted	11	-0.102758	0.0495697	0.0381721	0.902345	0.818801	0.994414

## Sheet: heterogeneity
Table S1c: Cochrane Q test for initial positive microbiota abundance with IVW P< 0.05.
Outcome	Exposure	Method	Q	Q_df	Q_pval
lower respiratory tract infection	genus Alistipes	MR Egger	3.5033	5	0.622889
lower respiratory tract infection	genus Alistipes	Inverse variance weighted	3.61688	6	0.72836
lower respiratory tract infection	genus Allisonella	MR Egger	7.14856	6	0.307327
lower respiratory tract infection	genus Allisonella	Inverse variance weighted	7.18228	7	0.410151
lower respiratory tract infection	genus Family XIII AD3011 group	MR Egger	1.59161	7	0.978968
lower respiratory tract infection	genus Family XIII AD3011 group	Inverse variance weighted	6.44006	8	0.598063
lower respiratory tract infection	genus Oxalobacter	MR Egger	4.70018	4	0.319467
lower respiratory tract infection	genus Oxalobacter	Inverse variance weighted	5.30381	5	0.379938
lower respiratory tract infection	genus Paraprevotella	MR Egger	2.55005	5	0.76894
lower respiratory tract infection	genus Paraprevotella	Inverse variance weighted	2.59288	6	0.857931
lower respiratory tract infection	genus Ruminiclostr	MR Egger	3.07192	4	0.545862
lower respiratory tract infection	genus Ruminiclostr	Inverse variance weighted	3.09087	5	0.685978
lower respiratory tract infection	genus Ruminococcaceae UCG009	MR Egger	2.222	6	0.898192
lower respiratory tract infection	genus Ruminococcaceae UCG009	Inverse variance weighted	2.34348	7	0.938415
lower respiratory tract infection	genus Ruminococcus2	MR Egger	8.56239	8	0.380544
lower respiratory tract infection	genus Ruminococcus2	Inverse variance weighted	9.54895	9	0.388217
lower respiratory tract infection	genus Ruminococcus torques group	MR Egger	10.3989	5	0.0646892
lower respiratory tract infection	genus Ruminococcus torques group	Inverse variance weighted	10.4769	6	0.105954
lower respiratory tract infection	genus Sutterella	MR Egger	5.04753	9	0.830146
lower respiratory tract infection	genus Sutterella	Inverse variance weighted	5.16239	10	0.880069
lower respiratory tract infection	order Bacillales	MR Egger	5.90158	5	0.315913
lower respiratory tract infection	order Bacillales	Inverse variance weighted	5.92357	6	0.431806
upper respiratory tract infection	family Defluviitaleaceae	MR Egger	17.7096	9	0.0386958
upper respiratory tract infection	family Defluviitaleaceae	Inverse variance weighted	17.7171	10	0.0599274
upper respiratory tract infection	family Lactobacillaceae	MR Egger	2.94223	4	0.56754
upper respiratory tract infection	family Lactobacillaceae	Inverse variance weighted	2.95777	5	0.706497
upper respiratory tract infection	family Rikenellaceae	MR Egger	11.0221	14	0.684302
upper respiratory tract infection	family Rikenellaceae	Inverse variance weighted	20.0859	15	0.168661
upper respiratory tract infection	genus Coprococcus1	MR Egger	4.96571	9	0.837287
upper respiratory tract infection	genus Coprococcus1	Inverse variance weighted	7.38571	10	0.688598
upper respiratory tract infection	genus Family XIII AD3011 group	MR Egger	8.29744	10	0.599808
upper respiratory tract infection	genus Family XIII AD3011 group	Inverse variance weighted	9.94988	11	0.534901
upper respiratory tract infection	genus Flavonifractor	MR Egger	0.554484	3	0.906768
upper respiratory tract infection	genus Flavonifractor	Inverse variance weighted	0.680134	4	0.953756
upper respiratory tract infection	genus Olsenella	MR Egger	7.92261	8	0.441066
upper respiratory tract infection	genus Olsenella	Inverse variance weighted	8.18088	9	0.516026
upper respiratory tract infection	genus Prevotella9	MR Egger	16.976	12	0.150503
upper respiratory tract infection	genus Prevotella9	Inverse variance weighted	17.1881	13	0.190845

## Sheet: pleiotropy
Table S1d: Horizontal pleiotropic effect test for initial positive microbiota abundance with IVW P< 0.05.
Outcome	Exposure	Egger_intercept	SE	Pval
lower respiratory tract infection	genus Alistipes	0.00016918	0.000501993	0.74979
lower respiratory tract infection	genus Allisonella	-8.94e-05	0.000531131	0.871921
lower respiratory tract infection	genus Family XIII AD3011 group	-0.00110845	0.000503402	0.0635505
lower respiratory tract infection	genus Oxalobacter	-0.00120658	0.00168343	0.513159
lower respiratory tract infection	genus Paraprevotella	-0.000100349	0.000484846	0.844198
lower respiratory tract infection	genus Ruminiclostr	6.83e-05	0.000495945	0.897169
lower respiratory tract infection	genus Ruminococcaceae UCG009	0.000295949	0.000849106	0.739338
lower respiratory tract infection	genus Ruminococcus2	-0.000392761	0.000409091	0.365128
lower respiratory tract infection	genus Ruminococcus torques group	0.000135738	0.000701279	0.85414
lower respiratory tract infection	genus Sutterella	-0.000211733	0.000624729	0.742444
lower respiratory tract infection	order Bacillales	-9.13e-05	0.000669231	0.896765
upper respiratory tract infection	family Defluviitaleaceae	-0.00112249	0.0182108	0.952198
upper respiratory tract infection	family Lactobacillaceae	-0.00256494	0.0205749	0.906804
upper respiratory tract infection	family Rikenellaceae	0.0291314	0.0096762	0.00935244
upper respiratory tract infection	genus Coprococcus1	0.0130292	0.00837547	0.154218
upper respiratory tract infection	genus Family XIII AD3011 group	-0.0217827	0.0169453	0.227598
upper respiratory tract infection	genus Flavonifractor	0.0069193	0.0195201	0.746439
upper respiratory tract infection	genus Olsenella	-0.00544604	0.0107163	0.625026
upper respiratory tract infection	genus Prevotella9	0.00463659	0.0119723	0.705332

## Sheet: reverse causality
Table S1e: Reverse causality test for initial positive microbiota abundance with IVW P< 0.05.
snp r2.exposure: Explanatory power of selected instrumental variables for exposures; snp r2.outcome: Explanatory power of selected instrumental variables for outcomes; correct causal direction: Whether it is a unidirectional causal relationship.
Outcome	Exposure	snp r2.exposure	snp r2.outcome	correct causal direction	steiger pval
lower respiratory tract infection	genus Alistipes	0.0162005	3.94e-05	TRUE	1.33e-46
lower respiratory tract infection	genus Allisonella	0.0123946	2.84e-05	TRUE	4.49e-36
lower respiratory tract infection	genus Family XIII AD3011 group	0.0169884	3.15e-05	TRUE	1.99e-49
lower respiratory tract infection	genus Oxalobacter	0.0121495	2.3e-05	TRUE	1.08e-35
lower respiratory tract infection	genus Paraprevotella	0.0154703	4.92e-05	TRUE	6.26e-44
lower respiratory tract infection	genus Ruminiclostr	0.0148932	2.19e-05	TRUE	6.73e-44
lower respiratory tract infection	genus Ruminococcaceae UCG009	0.0138505	2.98e-05	TRUE	2.86e-40
lower respiratory tract infection	genus Ruminococcus2	0.0146593	3.13e-05	TRUE	1.47e-42
lower respiratory tract infection	genus Ruminococcus torques group	0.0167446	4.86e-05	TRUE	1.1e-47
lower respiratory tract infection	genus Sutterella	0.0159411	2.56e-05	TRUE	9.73e-47
lower respiratory tract infection	order Bacillales	0.0121532	2.43e-05	TRUE	1.27e-35
upper respiratory tract infection	family Defluviitaleaceae	0.0183691	0.000144262	TRUE	4.52e-47
upper respiratory tract infection	family Lactobacillaceae	0.0168877	0.000100462	TRUE	2.02e-44
upper respiratory tract infection	family Rikenellaceae	0.0270808	0.000138639	TRUE	1.75e-71
upper respiratory tract infection	genus Coprococcus1	0.0197759	7.58e-05	TRUE	1.8e-53
upper respiratory tract infection	genus Family XIII AD3011 group	0.0227719	0.000124167	TRUE	6.21e-60
upper respiratory tract infection	genus Flavonifractor	0.0121763	8.38e-05	TRUE	5.13e-32
upper respiratory tract infection	genus Olsenella	0.0148381	5.73e-05	TRUE	2.09e-40
upper respiratory tract infection	genus Prevotella9	0.0277843	0.000115737	TRUE	2.11e-74
