# Supplementary material for: Gut Microbiota and Respiratory Infections: Insights from Mendelian Randomization
Source: Microorganisms. 2023 Aug 18;11(8):2108. doi: 10.3390/microorganisms11082108 (PMC10458510; doi:10.3390/microorganisms11082108)
Supplement: Supplementary file 1 [file microorganisms-11-02108-s001.zip › supplementary table s2.xlsx]

## Sheet: data
Table S2a: All instrumental variables for initial positive microbial metabolites with IVW P< 0.05 and their evaluating indicators
Outcome	Exposure	SNP	effect_allele.exposure	other_allele.exposure	chr	pos	pval.exposure	samplesize.exposure	F	R2	MAF	EAF
lower respiratory tract infection	Deoxycholate	rs11159894	T	C	14	89721819	1.76901e-06	5194	386.448	0.00437266	0.3295	0.3295
lower respiratory tract infection	Deoxycholate	rs17641342	C	G	16	76318584	5.26199e-06	5194	352.227	0.00398699	0.1639	0.1639
lower respiratory tract infection	Deoxycholate	rs2140798	T	C	7	125117597	8.79995e-06	5194	333.353	0.00377415	0.0986	0.0986
lower respiratory tract infection	Deoxycholate	rs2391088	A	G	7	25183508	2.92301e-06	5194	369.662	0.00418351	0.3127	0.6873
lower respiratory tract infection	Deoxycholate	rs3752241	G	C	19	1053524	5.52306e-06	5194	351.58	0.00397969	0.1316	0.1316
lower respiratory tract infection	Deoxycholate	rs4244808	G	T	11	2163110	8.30004e-06	5194	340.818	0.00385834	0.4693	0.4693
lower respiratory tract infection	Deoxycholate	rs4579412	A	C	7	66945831	4.77101e-06	5194	350.638	0.00396907	0.1469	0.1469
lower respiratory tract infection	Deoxycholate	rs696155	A	G	5	33552040	2.92099e-06	5194	371.339	0.00420241	0.1888	0.1888
lower respiratory tract infection	Deoxycholate	rs7262824	C	T	20	18483105	8.69701e-06	5194	337.363	0.00381938	0.2062	0.7938
lower respiratory tract infection	Deoxycholate	rs8192870	G	T	8	59412066	3.98502e-08	5194	502.779	0.00568146	0.3498	0.6502
lower respiratory tract infection	Deoxycholate	rs9851393	G	A	3	54334723	7.38295e-06	5194	343.057	0.00388359	0.4801	0.4801
lower respiratory tract infection	Taurodeoxycholate	rs11241933	A	T	5	126944341	1.053e-06	1564	306.816	0.0149982	0.2705	0.2705
lower respiratory tract infection	Taurodeoxycholate	rs1153699	T	G	2	175922786	3.89099e-06	1564	276.277	0.0135256	0.2385	0.2385
lower respiratory tract infection	Taurodeoxycholate	rs11949031	A	G	5	2370336	1.52198e-06	1564	296.48	0.0145003	0.1629	0.1629
lower respiratory tract infection	Taurodeoxycholate	rs17022499	A	T	12	94901589	9.71002e-06	1564	252.41	0.0123716	0.2267	0.2267
lower respiratory tract infection	Taurodeoxycholate	rs17403795	A	G	11	10581217	5.60699e-06	1564	264.87	0.0129744	0.1166	0.1166
lower respiratory tract infection	Taurodeoxycholate	rs2032297	G	C	21	22455320	3.85203e-06	1564	276.68	0.013545	0.2143	0.2143
lower respiratory tract infection	Taurodeoxycholate	rs4896370	G	A	6	138818837	4.19102e-06	1564	271.053	0.0132732	0.3542	0.6458
lower respiratory tract infection	Taurodeoxycholate	rs7184864	A	G	16	50188783	9.14408e-06	1564	255.172	0.0125053	0.1953	0.8047
lower respiratory tract infection	Taurodeoxycholate	rs7961079	G	A	12	109123064	1.456e-06	1564	301.166	0.0147261	0.3759	0.3759
lower respiratory tract infection	Taurodeoxycholate	rs8137495	G	A	22	23972409	7.79992e-06	1564	256.191	0.0125546	0.2607	0.2607
lower respiratory tract infection	Cysteine	rs10926975	T	C	1	243397782	2.65497e-06	7692	384.849	0.00277872	0.2524	0.2524
lower respiratory tract infection	Cysteine	rs10976932	G	A	9	8303735	8.60696e-06	7692	363.6	0.00262569	0.2338	0.2338
lower respiratory tract infection	Cysteine	rs11713161	G	A	3	30953169	5.626e-07	7692	448.888	0.0032396	0.1425	0.1425
lower respiratory tract infection	Cysteine	rs12052126	T	C	19	53187079	4.18196e-06	7692	376.062	0.00271545	0.1205	0.1205
lower respiratory tract infection	Cysteine	rs13179336	A	T	5	27225776	4.84697e-06	7692	368.368	0.00266004	0.2062	0.2062
lower respiratory tract infection	Cysteine	rs1470963	G	A	8	115800972	8.96499e-06	7692	351.665	0.00253973	0.3912	0.3912
lower respiratory tract infection	Cysteine	rs2710833	C	T	4	169409958	1.20301e-06	7692	429.16	0.00309766	0.1979	0.8021
lower respiratory tract infection	Cysteine	rs7932167	T	G	11	620599	6.663e-06	7692	376.137	0.00271598	0.2289	0.7711
lower respiratory tract infection	Cysteine	rs9607409	A	G	22	22288011	7.24903e-06	7692	356.707	0.00257605	0.1215	0.1215
lower respiratory tract infection	Leucine	rs10018448	G	A	4	89225171	4.3e-108	115074	35100	0.0042212	0.464682	0.535318
lower respiratory tract infection	Leucine	rs10403561	G	A	19	33790502	4.3e-06	115074	1519.77	0.000183511	0.426475	0.426475
lower respiratory tract infection	Leucine	rs10496378	A	T	2	104602478	3.5e-06	115074	1549.62	0.000187115	0.135621	0.135621
lower respiratory tract infection	Leucine	rs10848097	C	A	12	130897844	4.4e-06	115074	1517.85	0.000183279	0.392512	0.607488
lower respiratory tract infection	Leucine	rs12974412	G	A	19	14151809	3.3e-09	115074	2519.26	0.000304163	0.220048	0.779952
lower respiratory tract infection	Leucine	rs13100474	A	G	3	121878781	1.9e-07	115074	1952.62	0.000235766	0.205777	0.205777
lower respiratory tract infection	Leucine	rs13402475	G	C	2	3640142	4.7e-06	115074	1507.73	0.000182059	0.184034	0.815966
lower respiratory tract infection	Leucine	rs1398079	T	C	15	57707706	8.8e-06	115074	1421.37	0.000171632	0.287429	0.287429
lower respiratory tract infection	Leucine	rs1438506	A	T	10	133108620	5.1e-06	115074	1497.73	0.000180852	0.352719	0.352719
lower respiratory tract infection	Leucine	rs1564369	G	T	12	21335290	3.7e-06	115074	1541.28	0.000186109	0.178218	0.178218
lower respiratory tract infection	Leucine	rs1601935	T	G	15	58671765	7.1e-08	115074	2088.72	0.000252195	0.345339	0.654661
lower respiratory tract infection	Leucine	rs17310469	G	A	5	116224877	2.6e-06	115074	1587.2	0.000191653	0.159063	0.159063
lower respiratory tract infection	Leucine	rs200115642	A	T	2	227073854	7.8e-08	115074	2076.35	0.000250702	0.362887	0.637113
lower respiratory tract infection	Leucine	rs2023494	T	C	14	72560539	6.9e-06	115074	1454.21	0.000175597	0.353329	0.646671
lower respiratory tract infection	Leucine	rs2168101	A	C	11	8255408	3.8e-06	115074	1536.01	0.000185472	0.308207	0.308207
lower respiratory tract infection	Leucine	rs2326458	A	C	16	84987679	9.3e-07	115074	1731.54	0.000209078	0.254554	0.745446
lower respiratory tract infection	Leucine	rs2638315	C	G	12	56865056	1.2e-15	115074	4609.06	0.000556335	0.182491	0.182491
lower respiratory tract infection	Leucine	rs2977929	T	C	8	76454025	1.8e-08	115074	2283.53	0.000275711	0.196785	0.196785
lower respiratory tract infection	Leucine	rs35452938	C	T	16	70449211	4e-50	115074	15946.8	0.00192222	0.114284	0.114284
lower respiratory tract infection	Leucine	rs36181536	C	T	12	122528263	1.5e-06	115074	1666.71	0.000201252	0.326501	0.673499
lower respiratory tract infection	Leucine	rs3848453	C	T	17	68362094	4e-06	115074	1529.85	0.000184729	0.416357	0.583643
lower respiratory tract infection	Leucine	rs4584484	A	G	10	5148669	4.4e-06	115074	1517.77	0.000183271	0.217697	0.217697
lower respiratory tract infection	Leucine	rs4801776	T	C	19	49304215	2.4e-13	115074	3857.38	0.000465646	0.299241	0.299241
lower respiratory tract infection	Leucine	rs62111417	T	C	19	7199939	2.1e-06	115074	1617.72	0.000195337	0.287197	0.712803
lower respiratory tract infection	Leucine	rs62175484	C	A	2	160880615	8.1e-06	115074	1433.52	0.000173098	0.470563	0.529437
lower respiratory tract infection	Leucine	rs62392668	A	C	6	25705935	8.2e-06	115074	1430.72	0.000172761	0.130274	0.130274
lower respiratory tract infection	Leucine	rs73805830	T	C	5	172000972	8.7e-06	115074	1423.33	0.000171869	0.120596	0.120596
lower respiratory tract infection	Leucine	rs743714	G	A	4	3419986	9.5e-06	115074	1410.51	0.000170321	0.379683	0.620317
lower respiratory tract infection	Leucine	rs7649917	C	T	3	193289549	1.5e-06	115074	1665.35	0.000201087	0.227381	0.227381
lower respiratory tract infection	Leucine	rs7655059	G	C	4	89149144	1.1e-10	115074	2991.75	0.000361189	0.175216	0.175216
lower respiratory tract infection	Leucine	rs7691693	C	T	4	141012918	8.8e-06	115074	1421.03	0.000171591	0.331736	0.331736
lower respiratory tract infection	Leucine	rs9751871	C	T	2	228907543	9e-06	115074	1419.04	0.000171351	0.464706	0.535294
lower respiratory tract infection	Leucine	rs9930957	T	C	16	72149923	2.1e-22	115074	6818.68	0.000822828	0.159836	0.159836
lower respiratory tract infection	Leucine	rs9940976	C	A	16	72311826	2.8e-06	115074	1581.12	0.000190919	0.201957	0.201957
upper respiratory tract infection	Deoxycholate	rs11159894	T	C	14	89721819	1.76901e-06	5194	386.448	0.00437266	0.3295	0.3295
upper respiratory tract infection	Deoxycholate	rs12405017	C	T	1	86018543	9.17508e-06	5194	333.814	0.00377935	0.0183	0.0183
upper respiratory tract infection	Deoxycholate	rs17131011	A	G	1	70123406	6.88193e-06	5194	341.307	0.00386385	0.0404	0.0404
upper respiratory tract infection	Deoxycholate	rs17175231	G	A	13	94965048	1.986e-06	5194	381.268	0.00431429	0.0652	0.0652
upper respiratory tract infection	Deoxycholate	rs17641342	C	G	16	76318584	5.26199e-06	5194	352.227	0.00398699	0.1639	0.1639
upper respiratory tract infection	Deoxycholate	rs2002212	A	G	18	12006035	7.817e-06	5194	336.693	0.00381182	0.049	0.049
upper respiratory tract infection	Deoxycholate	rs2140798	T	C	7	125117597	8.79995e-06	5194	333.353	0.00377415	0.0986	0.0986
upper respiratory tract infection	Deoxycholate	rs2391088	A	G	7	25183508	2.92301e-06	5194	369.662	0.00418351	0.3127	0.6873
upper respiratory tract infection	Deoxycholate	rs3752241	G	C	19	1053524	5.52306e-06	5194	351.58	0.00397969	0.1316	0.1316
upper respiratory tract infection	Deoxycholate	rs4244808	G	T	11	2163110	8.30004e-06	5194	340.818	0.00385834	0.4693	0.4693
upper respiratory tract infection	Deoxycholate	rs4579412	A	C	7	66945831	4.77101e-06	5194	350.638	0.00396907	0.1469	0.1469
upper respiratory tract infection	Deoxycholate	rs696155	A	G	5	33552040	2.92099e-06	5194	371.339	0.00420241	0.1888	0.1888
upper respiratory tract infection	Deoxycholate	rs7262824	C	T	20	18483105	8.69701e-06	5194	337.363	0.00381938	0.2062	0.7938
upper respiratory tract infection	Deoxycholate	rs7269193	G	A	20	46858654	5.03396e-06	5194	350.989	0.00397302	0.0908	0.0908
upper respiratory tract infection	Deoxycholate	rs7427777	A	C	3	181947383	6.36107e-06	5194	345.193	0.00390767	0.0483	0.0483
upper respiratory tract infection	Deoxycholate	rs8192870	G	T	8	59412066	3.98502e-08	5194	502.779	0.00568146	0.3498	0.6502
upper respiratory tract infection	Deoxycholate	rs9851393	G	A	3	54334723	7.38295e-06	5194	343.057	0.00388359	0.4801	0.4801
upper respiratory tract infection	Betaine	rs10153066	T	G	16	7257971	2.11802e-06	7806	533.471	0.00284856	0.4356	0.4356
upper respiratory tract infection	Betaine	rs11943623	A	G	4	86554948	8.40195e-06	7806	468.023	0.00249996	0.1709	0.1709
upper respiratory tract infection	Betaine	rs12151827	C	T	2	135673387	6.34702e-08	7806	703.574	0.00375344	0.1841	0.1841
upper respiratory tract infection	Betaine	rs12190141	G	A	6	160162439	9.90011e-06	7806	469.84	0.00250964	0.0277	0.0277
upper respiratory tract infection	Betaine	rs12569219	A	C	1	203762990	5.82304e-06	7806	492.76	0.00263175	0.1612	0.1612
upper respiratory tract infection	Betaine	rs152727	C	T	5	78286251	1.71002e-06	7806	560.414	0.00299199	0.1904	0.8096
upper respiratory tract infection	Betaine	rs1535039	C	T	6	29411432	4.49097e-07	7806	598.078	0.00319244	0.088	0.088
upper respiratory tract infection	Betaine	rs164372	C	T	5	160621043	2.64101e-06	7806	551.189	0.00294289	0.1964	0.1964
upper respiratory tract infection	Betaine	rs16876394	C	T	5	78346769	1.48799e-19	7806	1912.53	0.0101376	0.1007	0.1007
upper respiratory tract infection	Betaine	rs17595065	G	A	18	53074862	9.72994e-06	7806	473.465	0.00252896	0.0276	0.0276
upper respiratory tract infection	Betaine	rs2396726	T	C	7	114021410	4.51898e-06	7806	503.959	0.0026914	0.4605	0.5395
upper respiratory tract infection	Betaine	rs3797248	A	G	5	53509186	4.62402e-06	7806	509.605	0.00272147	0.1651	0.1651
upper respiratory tract infection	Betaine	rs4327704	C	A	6	57920632	9.94008e-06	7806	458.951	0.00245162	0.0453	0.0453
upper respiratory tract infection	Betaine	rs4646359	T	C	17	17470609	3.20199e-06	7806	508.662	0.00271645	0.4703	0.5297
upper respiratory tract infection	Betaine	rs495360	A	C	12	327421	2.399e-10	7806	959.584	0.00511223	0.497	0.497
upper respiratory tract infection	Betaine	rs7126003	T	C	11	10888433	2.57502e-06	7806	538.31	0.00287432	0.3741	0.6259
upper respiratory tract infection	Betaine	rs7668550	T	G	4	104384356	5.53605e-06	7806	493.792	0.00263724	0.0157	0.0157
upper respiratory tract infection	Betaine	rs7781104	C	T	7	145158487	7.75497e-06	7806	468.543	0.00250273	0.2683	0.7317
upper respiratory tract infection	Betaine	rs7896866	A	C	10	101339828	8.34008e-06	7806	484.444	0.00258745	0.2982	0.2982
upper respiratory tract infection	Betaine	rs9462856	C	T	6	42926024	1.99499e-07	7806	638.615	0.00340808	0.4711	0.5289
upper respiratory tract infection	Betaine	rs9886534	T	C	8	40676655	8.744e-06	7806	460.816	0.00246156	0.4899	0.5101
upper respiratory tract infection	Phenylacetate	rs10520388	T	G	4	178803314	4.92096e-06	4754	5.86829	0.000137425	0.1733	0.1733
upper respiratory tract infection	Phenylacetate	rs16885269	T	C	5	55651822	8.06993e-06	4754	6.41596	0.000150248	0.1333	0.1333
upper respiratory tract infection	Phenylacetate	rs17683199	A	G	18	35238850	1.87901e-06	4754	6.2887	0.000147268	0.0385	0.0385
upper respiratory tract infection	Phenylacetate	rs201060	G	A	6	6727398	9.7499e-06	4754	5.82483	0.000136407	0.0535	0.0535
upper respiratory tract infection	Phenylacetate	rs2133896	T	G	12	99848900	2.36298e-06	4754	7.48995	0.000175394	0.0416	0.0416
upper respiratory tract infection	Phenylacetate	rs2345834	T	C	2	18565167	5.45004e-06	4754	5.89169	0.000137973	0.3348	0.6652
upper respiratory tract infection	Phenylacetate	rs2579931	A	G	6	101854633	4.23097e-06	4754	5.77823	0.000135316	0.1044	0.1044
upper respiratory tract infection	Phenylacetate	rs4296931	G	A	6	3211615	5.09495e-06	4754	47.2018	0.00110431	0.0244	0.9756
upper respiratory tract infection	Phenylacetate	rs7580111	T	A	2	38732602	4.93696e-06	4754	9.27398	0.000217162	0.3967	0.6033
upper respiratory tract infection	4-hydroxyhippurate	rs11932470	A	G	4	77468196	2.41802e-06	4368	25.0535	0.000638355	0.4287	0.4287
upper respiratory tract infection	4-hydroxyhippurate	rs12422389	C	T	12	127735407	8.58796e-06	4368	27.8291	0.000709024	0.0587	0.0587
upper respiratory tract infection	4-hydroxyhippurate	rs1439737	T	C	2	209951051	1.079e-06	4368	25.8396	0.000658371	0.4168	0.5832
upper respiratory tract infection	4-hydroxyhippurate	rs1551864	T	C	15	27845275	5.90201e-06	4368	24.0346	0.000612409	0.3052	0.3052
upper respiratory tract infection	4-hydroxyhippurate	rs1948766	G	T	5	24061414	8.25392e-06	4368	21.9094	0.000558289	0.2853	0.7147
upper respiratory tract infection	4-hydroxyhippurate	rs8054116	A	C	16	74880600	9.834e-06	4368	23.8066	0.000606602	0.4278	0.4278
upper respiratory tract infection	4-hydroxyhippurate	rs9417900	T	C	10	19444182	6.25e-06	4368	21.8251	0.00055614	0.2502	0.2502
upper respiratory tract infection	4-hydroxyhippurate	rs9580319	C	T	13	22763034	4.43803e-06	4368	21.1047	0.000537793	0.0704	0.0704
upper respiratory tract infection	Salicylurate	rs11579718	A	G	1	154353358	9.26902e-06	2076	240.257	0.0127564	0.1511	0.1511
upper respiratory tract infection	Salicylurate	rs12649527	A	G	4	48376802	1.86349e-06	2076	5184.24	0.218025	0.3598	0.3598
upper respiratory tract infection	Salicylurate	rs2497733	C	G	10	116316780	4.7177e-06	2076	328.596	0.0173653	0.2097	0.2097
upper respiratory tract infection	Salicylurate	rs2662532	G	C	5	10267090	5.46139e-06	2076	279.066	0.0147865	0.1461	0.8539
upper respiratory tract infection	Salicylurate	rs4912644	G	C	5	141997193	4.34816e-06	2076	297.376	0.0157413	0.05169	0.05169
upper respiratory tract infection	Salicylurate	rs613275	C	T	16	867937	5.27954e-06	2076	340.706	0.0174013	0.1352	0.1352
upper respiratory tract infection	Salicylurate	rs7535911	A	C	1	237490741	6.63154e-06	2076	322.217	0.0170339	0.02286	0.02286
upper respiratory tract infection	Salicylurate	rs7595140	C	G	2	71551621	2.8751e-06	2076	154.847	0.00825903	0.01889	0.01889
upper respiratory tract infection	Salicylurate	rs935638	A	G	2	168516699	1.96319e-06	2076	349.472	0.0184482	0.2843	0.7157

## Sheet: Results
Table S2b: All MR results for initial positive microbial metabolites with IVW P< 0.05.
Outcome	Exposure	Method	nSNP	b	se	pval	or	or_lci95	or_uci95
lower respiratory tract infection	Deoxycholate	MR Egger	11	-0.0119763	0.00505768	0.0420498	0.988095	0.978348	0.997939
lower respiratory tract infection	Deoxycholate	Weighted median	11	-0.00267002	0.00214721	0.213691	0.997334	0.993145	1.00154
lower respiratory tract infection	Deoxycholate	Inverse variance weighted	11	-0.00433792	0.00154449	0.00497518	0.995671	0.992662	0.99869
lower respiratory tract infection	Deoxycholate	Simple mode	11	0.000400387	0.00342478	0.909247	1.0004	0.993708	1.00714
lower respiratory tract infection	Deoxycholate	Weighted mode	11	-0.00109066	0.00357464	0.766538	0.99891	0.991936	1.00593
lower respiratory tract infection	Taurodeoxycholate	MR Egger	10	1.89e-05	0.0124621	0.99883	1.00002	0.975889	1.02475
lower respiratory tract infection	Taurodeoxycholate	Weighted median	10	-0.00204928	0.00136735	0.133945	0.997953	0.995282	1.00063
lower respiratory tract infection	Taurodeoxycholate	Inverse variance weighted	10	-0.00215664	0.00107898	0.0456332	0.997846	0.995738	0.999958
lower respiratory tract infection	Taurodeoxycholate	Simple mode	10	-0.0026275	0.00218628	0.260104	0.997376	0.993111	1.00166
lower respiratory tract infection	Taurodeoxycholate	Weighted mode	10	-0.00283836	0.00219445	0.228073	0.997166	0.992886	1.00146
lower respiratory tract infection	Cysteine	MR Egger	9	-0.00575318	0.0103533	0.595731	0.994263	0.974291	1.01465
lower respiratory tract infection	Cysteine	Weighted median	9	-0.00836822	0.0052851	0.113339	0.991667	0.981447	1.00199
lower respiratory tract infection	Cysteine	Inverse variance weighted	9	-0.00829489	0.00387761	0.0324213	0.991739	0.984231	0.999305
lower respiratory tract infection	Cysteine	Simple mode	9	-0.0106068	0.0072878	0.183644	0.989449	0.975416	1.00368
lower respiratory tract infection	Cysteine	Weighted mode	9	-0.00834297	0.00565043	0.178049	0.991692	0.980769	1.00274
lower respiratory tract infection	Leucine	MR Egger	34	0.00354281	0.00204902	0.0934432	1.00355	0.999527	1.00759
lower respiratory tract infection	Leucine	Weighted median	34	0.00237101	0.00171668	0.16723	1.00237	0.999007	1.00575
lower respiratory tract infection	Leucine	Inverse variance weighted	34	0.00212971	0.00107216	0.046991	1.00213	1.00003	1.00424
lower respiratory tract infection	Leucine	Simple mode	34	0.000228103	0.00292335	0.938277	1.00023	0.994513	1.00598
lower respiratory tract infection	Leucine	Weighted mode	34	0.00275137	0.00158701	0.0923089	1.00276	0.999641	1.00588
upper respiratory tract infection	Deoxycholate	MR Egger	17	0.043049	0.135176	0.754523	1.04399	0.800999	1.36069
upper respiratory tract infection	Deoxycholate	Weighted median	17	0.137666	0.081798	0.0923739	1.14759	0.977597	1.34715
upper respiratory tract infection	Deoxycholate	Inverse variance weighted	17	0.120543	0.0574394	0.0358504	1.12811	1.00799	1.26254
upper respiratory tract infection	Deoxycholate	Simple mode	17	0.164449	0.143903	0.269942	1.17874	0.889051	1.56283
upper respiratory tract infection	Deoxycholate	Weighted mode	17	0.105267	0.112422	0.36301	1.11101	0.891294	1.38488
upper respiratory tract infection	Betaine	MR Egger	21	0.131594	0.390518	0.739831	1.14065	0.53056	2.45226
upper respiratory tract infection	Betaine	Weighted median	21	0.314152	0.237817	0.186507	1.3691	0.859015	2.18207
upper respiratory tract infection	Betaine	Inverse variance weighted	21	0.361522	0.177349	0.0415016	1.43551	1.01402	2.03221
upper respiratory tract infection	Betaine	Simple mode	21	0.750531	0.41769	0.0874773	2.11813	0.934128	4.80283
upper respiratory tract infection	Betaine	Weighted mode	21	0.270804	0.297831	0.374045	1.31102	0.73129	2.35032
upper respiratory tract infection	Phenylacetate	MR Egger	9	-0.221648	0.142788	0.164533	0.801197	0.605614	1.05994
upper respiratory tract infection	Phenylacetate	Weighted median	9	-0.196846	0.127517	0.122665	0.821317	0.639685	1.05452
upper respiratory tract infection	Phenylacetate	Inverse variance weighted	9	-0.209491	0.10157	0.039158	0.810997	0.664601	0.989641
upper respiratory tract infection	Phenylacetate	Simple mode	9	-0.0751688	0.250369	0.771654	0.927587	0.567853	1.51521
upper respiratory tract infection	Phenylacetate	Weighted mode	9	-0.193921	0.123109	0.15386	0.823723	0.647126	1.04851
upper respiratory tract infection	4-hydroxyhippurate	MR Egger	8	-0.57864	0.443679	0.239964	0.56066	0.234981	1.33772
upper respiratory tract infection	4-hydroxyhippurate	Weighted median	8	-0.189451	0.12297	0.123409	0.827413	0.650202	1.05292
upper respiratory tract infection	4-hydroxyhippurate	Inverse variance weighted	8	-0.201524	0.0990097	0.0418113	0.817484	0.673288	0.992563
upper respiratory tract infection	4-hydroxyhippurate	Simple mode	8	-0.291901	0.203778	0.19512	0.746842	0.500922	1.11349
upper respiratory tract infection	4-hydroxyhippurate	Weighted mode	8	-0.223178	0.208838	0.320681	0.799973	0.531262	1.2046
upper respiratory tract infection	Salicylurate	MR Egger	5	-0.0179756	0.00910502	0.142855	0.982185	0.964813	0.99987
upper respiratory tract infection	Salicylurate	Weighted median	5	-0.0132178	0.00797356	0.0973775	0.986869	0.971566	1.00241
upper respiratory tract infection	Salicylurate	Inverse variance weighted	5	-0.0127509	0.00614654	0.0380336	0.98733	0.975507	0.999297
upper respiratory tract infection	Salicylurate	Simple mode	5	-0.00473778	0.0120443	0.714117	0.995273	0.972053	1.01905
upper respiratory tract infection	Salicylurate	Weighted mode	5	-0.0140548	0.00662327	0.10111	0.986044	0.973326	0.998927

## Sheet: heterogeneity
Table S2c: Cochrane Q test for initial positive microbial metabolites with IVW P< 0.05.
Outcome	Exposure	Method	Q	Q_df	Q_pval
lower respiratory tract infection	Deoxycholate	MR Egger	8.59584	9	0.475386
lower respiratory tract infection	Deoxycholate	Inverse variance weighted	11.0862	10	0.35084
lower respiratory tract infection	Taurodeoxycholate	MR Egger	3.50885	8	0.898502
lower respiratory tract infection	Taurodeoxycholate	Inverse variance weighted	3.53955	9	0.939029
lower respiratory tract infection	Cysteine	MR Egger	7.37	7	0.391398
lower respiratory tract infection	Cysteine	Inverse variance weighted	7.44445	8	0.489524
lower respiratory tract infection	Leucine	MR Egger	22.1881	32	0.902293
lower respiratory tract infection	Leucine	Inverse variance weighted	22.843	33	0.907167
upper respiratory tract infection	Deoxycholate	MR Egger	12.0498	15	0.675255
upper respiratory tract infection	Deoxycholate	Inverse variance weighted	12.4509	16	0.712402
upper respiratory tract infection	Betaine	MR Egger	26.4962	19	0.116947
upper respiratory tract infection	Betaine	Inverse variance weighted	27.1098	20	0.132203
upper respiratory tract infection	Phenylacetate	MR Egger	5.70223	7	0.574916
upper respiratory tract infection	Phenylacetate	Inverse variance weighted	5.71691	8	0.678908
upper respiratory tract infection	4-hydroxyhippurate	MR Egger	7.69976	6	0.260935
upper respiratory tract infection	4-hydroxyhippurate	Inverse variance weighted	8.67728	7	0.276664
upper respiratory tract infection	Salicylurate	MR Egger	1.301	3	0.728895
upper respiratory tract infection	Salicylurate	Inverse variance weighted	1.90596	4	0.75305

## Sheet: pleiotropy
Table S2d: Horizontal pleiotropic effect test for initial positive microbial metabolites with IVW P< 0.05.
Outcome	Exposure	Egger_intercept	SE	Pval
lower respiratory tract infection	Deoxycholate	0.000330686	0.000209548	0.149
lower respiratory tract infection	Taurodeoxycholate	-0.000129046	0.000736457	0.865256
lower respiratory tract infection	Cysteine	-4.96757e-05	0.000186808	0.797964
lower respiratory tract infection	Leucine	-5.26409e-05	6.50473e-05	0.424336
upper respiratory tract infection	Deoxycholate	0.00425789	0.0067233	0.536073
upper respiratory tract infection	Betaine	0.00417081	0.00628757	0.51508
upper respiratory tract infection	Phenylacetate	0.000793282	0.00654846	0.906984
upper respiratory tract infection	4-hydroxyhippurate	0.015674	0.0179589	0.416344
upper respiratory tract infection	Salicylurate	0.00628293	0.00807792	0.493397

## Sheet: reverse causality
Table S2e: Reverse causality test for initial positive microbial metabolites with IVW P< 0.05.
snp r2.exposure: Explanatory power of selected instrumental variables for exposures; snp r2.outcome: Explanatory power of selected instrumental variables for outcomes; correct causal direction: Whether it is a unidirectional causal relationship.
Outcome	Exposure	snp r2.exposure	snp r2.outcome	correct causal direction	steiger pval
lower respiratory tract infection	Deoxycholate	0.0458484	4.28738e-05	TRUE	1.32074e-51
lower respiratory tract infection	Taurodeoxycholate	0.136006	1.63546e-05	TRUE	1.48279e-51
lower respiratory tract infection	Cysteine	0.0303576	2.76716e-05	TRUE	6.80411e-50
lower respiratory tract infection	Leucine	0.0173276	8.10598e-05	TRUE	3.76853e-307
upper respiratory tract infection	Deoxycholate	0.0696271	7.69426e-05	TRUE	2.19342e-77
upper respiratory tract infection	Betaine	0.0815188	0.000177148	TRUE	8.18861e-131
upper respiratory tract infection	Phenylacetate	0.0396535	4.56127e-05	TRUE	2.24309e-40
upper respiratory tract infection	4-hydroxyhippurate	0.0430449	6.50206e-05	TRUE	4.82159e-40
upper respiratory tract infection	Salicylurate	0.0914851	6.34801e-05	TRUE	3.01002e-43
