# Supplementary material for: Gut Microbiota and Respiratory Infections: Insights from Mendelian Randomization
Source: Microorganisms. 2023 Aug 18;11(8):2108. doi: 10.3390/microorganisms11082108 (PMC10458510; doi:10.3390/microorganisms11082108)
Supplement: Supplementary file 1 [file microorganisms-11-02108-s001.zip › supplementary table s3.xlsx]

## Sheet: data
Table S3a: All instrumental variables for initial positive microbial pathways with IVW P< 0.05 and their evaluating indicators
Outcome	Exposure	SNP	effect_allele.exposure	other_allele.exposure	chr	pos	pval.exposure	samplesize.exposure	F	R2	MAF	EAF
lower respiratory tract infection	L methionine biosynthesis III	rs1073201	A	G	2	11223628	4.56e-06	7738	376.408	0.00285989	0.4911	0.4911
lower respiratory tract infection	L methionine biosynthesis III	rs10882802	A	G	10	98251214	3.75e-06	7738	370.678	0.00281647	0.1183	0.8817
lower respiratory tract infection	L methionine biosynthesis III	rs12455185	C	T	18	61019692	3.94e-06	7738	377.263	0.00286636	0.3211	0.6789
lower respiratory tract infection	L methionine biosynthesis III	rs157871	A	G	1	165391382	7.04e-06	7738	394.78	0.00299905	0.1362	0.1362
lower respiratory tract infection	L methionine biosynthesis III	rs2007950	A	G	6	43049461	7.87e-06	7738	346.539	0.00263355	0.3976	0.6024
lower respiratory tract infection	L methionine biosynthesis III	rs2304958	A	G	17	959515	2.88e-06	7738	333.839	0.00253728	0.2724	0.7276
lower respiratory tract infection	L methionine biosynthesis III	rs36107535	C	T	3	143845688	6.03e-07	7738	418.843	0.00318128	0.2406	0.2406
lower respiratory tract infection	L methionine biosynthesis III	rs537576	C	T	16	5461604	9.84e-06	7738	347.146	0.00263815	0.2247	0.2247
lower respiratory tract infection	L methionine biosynthesis III	rs735254	A	G	18	13377128	2.25e-06	7738	422.716	0.00321059	0.3469	0.6531
lower respiratory tract infection	ketogluconate metabolism	rs145696452	T	C	3	100786460	5.74e-06	7738	589.834	0.00689253	0.1491	0.1491
lower respiratory tract infection	ketogluconate metabolism	rs28620806	T	C	4	9753418	6.42e-06	7738	861.57	0.010036	0.3757	0.6243
lower respiratory tract infection	ketogluconate metabolism	rs4482264	T	C	15	100697968	8.58e-06	7738	643.158	0.00751097	0.3658	0.3658
lower respiratory tract infection	ketogluconate metabolism	rs4842206	A	G	9	137907690	4.75e-06	7738	761.495	0.00888066	0.2038	0.2038
lower respiratory tract infection	ketogluconate metabolism	rs557948	C	T	9	33230471	1.74e-07	7738	1265.46	0.0146718	0.169	0.169
lower respiratory tract infection	ketogluconate metabolism	rs7552841	C	T	1	55518752	2.57e-06	7738	677.984	0.00791445	0.3688	0.3688
lower respiratory tract infection	superpathway of geranylgeranyl diphosphate biosynthesis II via MEP	rs10786832	C	T	10	106618448	4.77e-06	7738	354.39	0.00351695	0.4046	0.4046
lower respiratory tract infection	superpathway of geranylgeranyl diphosphate biosynthesis II via MEP	rs11708774	A	G	3	110300607	2.97e-06	7738	369.92	0.0036705	0.3986	0.3986
lower respiratory tract infection	superpathway of geranylgeranyl diphosphate biosynthesis II via MEP	rs118145836	G	A	14	94884667	4.52e-06	7738	301.864	0.00299724	0.1014	0.1014
lower respiratory tract infection	superpathway of geranylgeranyl diphosphate biosynthesis II via MEP	rs3010318	T	G	1	59556763	9.93e-07	7738	434.345	0.004307	0.166	0.834
lower respiratory tract infection	superpathway of geranylgeranyl diphosphate biosynthesis II via MEP	rs324546	A	G	9	9107265	2.9e-06	7738	359.636	0.00356882	0.3817	0.6183
lower respiratory tract infection	superpathway of geranylgeranyl diphosphate biosynthesis II via MEP	rs34880012	T	C	8	81333057	5.36e-07	7738	515.968	0.00511224	0.1004	0.1004
lower respiratory tract infection	superpathway of geranylgeranyl diphosphate biosynthesis II via MEP	rs6872950	C	T	5	179180235	8.27e-06	7738	318.022	0.00315717	0.2147	0.7853
lower respiratory tract infection	superpathway of geranylgeranyl diphosphate biosynthesis II via MEP	rs9466289	T	C	6	10447945	3.58e-06	7738	310.295	0.00308069	0.1759	0.1759
lower respiratory tract infection	superpathway of heme biosynthesis from glycine	rs11771094	G	A	7	138346224	8.65e-06	7738	1031.68	0.0119938	0.3966	0.3966
lower respiratory tract infection	superpathway of heme biosynthesis from glycine	rs2078597	A	G	1	34890247	6.19e-07	7738	1690.25	0.0195007	0.1292	0.1292
lower respiratory tract infection	superpathway of heme biosynthesis from glycine	rs414161	A	G	12	92689173	7.91e-06	7738	1048.88	0.0121914	0.3062	0.3062
lower respiratory tract infection	superpathway of heme biosynthesis from glycine	rs56931274	G	T	3	111726462	8.64e-06	7738	1042.76	0.0121211	0.2694	0.2694
lower respiratory tract infection	superpathway of heme biosynthesis from glycine	rs7125672	A	G	11	90954660	7.41e-07	7738	1338.03	0.0155001	0.4245	0.5755
lower respiratory tract infection	superpathway of menaquinol 8 biosynthesis II	rs1006589	T	C	17	77263133	5.35e-06	7738	553.36	0.0117888	0.4831	0.4831
lower respiratory tract infection	superpathway of menaquinol 8 biosynthesis II	rs11693339	T	C	2	60230735	3.59e-06	7738	456.148	0.00973799	0.2594	0.2594
lower respiratory tract infection	superpathway of menaquinol 8 biosynthesis II	rs11849839	T	C	14	106291513	3.01e-06	7738	1001.63	0.021137	0.2495	0.2495
lower respiratory tract infection	cinnamate and 3-hydroxycinnamate degradation to 2-oxopent-4-enoate	rs10219622	G	A	12	128246843	8.9e-06	7738	779.452	0.012449	0.3976	0.6024
lower respiratory tract infection	cinnamate and 3-hydroxycinnamate degradation to 2-oxopent-4-enoate	rs2300878	A	G	14	69403714	6.62e-06	7738	754.264	0.0120516	0.4513	0.4513
lower respiratory tract infection	cinnamate and 3-hydroxycinnamate degradation to 2-oxopent-4-enoate	rs3792267	G	A	2	241531174	2e-06	7738	891.069	0.0142064	0.2714	0.2714
lower respiratory tract infection	cinnamate and 3-hydroxycinnamate degradation to 2-oxopent-4-enoate	rs4768167	G	T	12	40061354	3.37e-06	7738	765.851	0.0122345	0.1541	0.8459
lower respiratory tract infection	TCA cycle V 2-oxoglutarate ferredoxin oxidoreductase	rs10951836	A	G	7	45886834	9.66e-06	7738	336.416	0.00289599	0.3847	0.3847
lower respiratory tract infection	TCA cycle V 2-oxoglutarate ferredoxin oxidoreductase	rs11141287	C	T	9	88788556	5.4e-06	7738	331.911	0.00285731	0.4563	0.4563
lower respiratory tract infection	TCA cycle V 2-oxoglutarate ferredoxin oxidoreductase	rs13088151	A	G	3	3049520	9.39e-06	7738	354.679	0.00305272	0.2545	0.2545
lower respiratory tract infection	TCA cycle V 2-oxoglutarate ferredoxin oxidoreductase	rs1423084	A	G	16	26561371	6.43e-06	7738	300.397	0.00258672	0.1909	0.8091
lower respiratory tract infection	TCA cycle V 2-oxoglutarate ferredoxin oxidoreductase	rs35006616	G	A	7	16068628	1.01e-06	7738	374.544	0.00322314	0.4761	0.4761
lower respiratory tract infection	TCA cycle V 2-oxoglutarate ferredoxin oxidoreductase	rs367274	C	T	6	90622187	1.72e-06	7738	364.386	0.003136	0.4712	0.4712
lower respiratory tract infection	TCA cycle V 2-oxoglutarate ferredoxin oxidoreductase	rs62522935	T	C	8	94698620	3.3e-06	7738	319.102	0.00274735	0.1133	0.1133
lower respiratory tract infection	TCA cycle V 2-oxoglutarate ferredoxin oxidoreductase	rs9300960	C	T	13	105346499	4.15e-06	7738	383.141	0.00329688	0.16	0.16
lower respiratory tract infection	glycerol degradation to butanol	rs10017115	T	C	4	181590832	6.15e-06	7738	622.503	0.00534556	0.4414	0.5586
lower respiratory tract infection	glycerol degradation to butanol	rs11884645	G	A	2	33120773	9.24e-06	7738	648.453	0.00556715	0.2097	0.2097
lower respiratory tract infection	glycerol degradation to butanol	rs62571693	T	C	9	120645097	5.28e-06	7738	718.951	0.00616866	0.2306	0.2306
lower respiratory tract infection	glycerol degradation to butanol	rs75209389	G	T	4	7445593	9.81e-06	7738	571.547	0.00491014	0.17	0.17
lower respiratory tract infection	glycerol degradation to butanol	rs7623244	A	C	3	125455621	9.01e-06	7738	624.174	0.00535982	0.1889	0.1889
lower respiratory tract infection	glycerol degradation to butanol	rs7859760	T	G	9	118125741	7.06e-06	7738	583.27	0.00501034	0.4612	0.5388
lower respiratory tract infection	glycerol degradation to butanol	rs971716	T	C	5	17802864	6.03e-06	7738	600.387	0.00515661	0.3966	0.6034
lower respiratory tract infection	tRNA processing	rs10253848	C	T	7	154699368	6.57e-06	7738	282.646	0.00364457	0.2465	0.2465
lower respiratory tract infection	tRNA processing	rs11076031	A	G	16	54365492	9.9e-06	7738	238.809	0.00308105	0.3121	0.6879
lower respiratory tract infection	tRNA processing	rs1635513	A	C	1	242070247	7.81e-06	7738	236.78	0.00305496	0.2475	0.7525
lower respiratory tract infection	tRNA processing	rs2122704	T	C	4	137205439	3.62e-06	7738	250.42	0.00323037	0.5	0.5
lower respiratory tract infection	tRNA processing	rs651761	A	G	18	60603484	4.92e-06	7738	254.874	0.00328764	0.4165	0.5835
lower respiratory tract infection	tRNA processing	rs9559715	G	A	13	110711702	4.21e-06	7738	282.609	0.0036441	0.4205	0.4205
lower respiratory tract infection	tRNA processing	rs9972917	C	A	17	34418571	7.29e-06	7738	195.481	0.00252346	0.1113	0.1113
upper respiratory tract infection	fucose degradation	rs116470157	C	T	2	65096086	5.38e-06	7738	206.667	0.00266747	0.07256	0.07256
upper respiratory tract infection	fucose degradation	rs11731492	C	T	4	15153353	6.95e-06	7738	201.794	0.00260474	0.07157	0.07157
upper respiratory tract infection	fucose degradation	rs12621639	C	A	2	230175814	7.66e-06	7738	199.913	0.00258052	0.494	0.494
upper respiratory tract infection	fucose degradation	rs13336538	A	G	16	25910765	5.46e-06	7738	206.401	0.00266405	0.2694	0.2694
upper respiratory tract infection	fucose degradation	rs1480889	C	T	8	93355038	7.69e-06	7738	199.858	0.00257982	0.492	0.492
upper respiratory tract infection	fucose degradation	rs17503513	G	T	8	17293312	8.35e-07	7738	242.406	0.00312732	0.2217	0.2217
upper respiratory tract infection	fucose degradation	rs1940965	A	C	11	105765861	7.93e-06	7738	199.268	0.00257222	0.1074	0.1074
upper respiratory tract infection	fucose degradation	rs342221	G	T	7	106328134	8.09e-06	7738	198.88	0.00256722	0.4076	0.4076
upper respiratory tract infection	fucose degradation	rs395474	G	A	4	108015257	2.89e-06	7738	218.541	0.00282031	0.0895	0.9105
upper respiratory tract infection	fucose degradation	rs76523770	G	T	4	36061584	9.5e-06	7738	195.809	0.00252769	0.06859	0.06859
upper respiratory tract infection	gluconeogenesis I	rs10866460	C	T	4	59288104	5.04e-07	7738	96.556	0.00311184	0.3181	0.3181
upper respiratory tract infection	gluconeogenesis I	rs117665320	G	A	19	35175877	8.66e-08	7738	122.011	0.00392901	0.05567	0.05567
upper respiratory tract infection	gluconeogenesis I	rs75506401	T	C	3	71038802	3.82e-06	7738	60.2757	0.00194486	0.04473	0.04473
upper respiratory tract infection	gluconeogenesis I	rs77004407	C	A	14	32115228	1.09e-06	7738	61.3737	0.00198022	0.03181	0.03181
upper respiratory tract infection	superpathway of glycerol degradation to 1-3 propanediol	rs10814610	C	T	9	3781877	7.59e-07	7738	341.769	0.00315099	0.1958	0.1958
upper respiratory tract infection	superpathway of glycerol degradation to 1-3 propanediol	rs13214578	T	C	6	43701873	3.29e-06	7738	302.328	0.00278838	0.1839	0.8161
upper respiratory tract infection	superpathway of glycerol degradation to 1-3 propanediol	rs16851440	T	C	3	105404031	7.34e-06	7738	280.906	0.00259131	0.4205	0.5795
upper respiratory tract infection	superpathway of glycerol degradation to 1-3 propanediol	rs34039849	G	A	5	129576960	9.28e-06	7738	274.621	0.00253348	0.05865	0.05865
upper respiratory tract infection	superpathway of glycerol degradation to 1-3 propanediol	rs4024642	A	C	3	23911262	6.1e-06	7738	285.857	0.00263687	0.2704	0.7296
upper respiratory tract infection	superpathway of glycerol degradation to 1-3 propanediol	rs4302037	C	T	16	25486225	3.81e-06	7738	298.434	0.00275256	0.4364	0.5636
upper respiratory tract infection	superpathway of glycerol degradation to 1-3 propanediol	rs57224868	G	A	18	11878787	8.62e-06	7738	276.593	0.00255163	0.2127	0.7873
upper respiratory tract infection	superpathway of glycerol degradation to 1-3 propanediol	rs5998901	T	C	22	33777259	8.31e-07	7738	339.341	0.00312868	0.1163	0.1163
upper respiratory tract infection	superpathway of glycerol degradation to 1-3 propanediol	rs61861334	T	C	10	105967175	3.24e-06	7738	302.739	0.00279216	0.172	0.172
upper respiratory tract infection	superpathway of glycerol degradation to 1-3 propanediol	rs72829113	C	T	17	41181835	7.7e-07	7738	341.394	0.00314755	0.3588	0.3588
upper respiratory tract infection	superpathway of glycerol degradation to 1-3 propanediol	rs7302060	T	C	12	56829092	8.31e-06	7738	277.589	0.00256079	0.3966	0.3966
upper respiratory tract infection	superpathway of glycerol degradation to 1-3 propanediol	rs9939420	A	G	16	12099967	7.43e-06	7738	280.581	0.00258833	0.08847	0.08847
upper respiratory tract infection	superpathway of glycerol degradation to 1-3 propanediol	rs9957998	A	G	18	5294186	3.63e-06	7738	299.7	0.0027642	0.4344	0.4344
upper respiratory tract infection	L-histidine biosynthesis	rs10005886	T	G	4	155007625	4.49e-06	7738	210.114	0.00271185	0.1024	0.1024
upper respiratory tract infection	L-histidine biosynthesis	rs10143187	C	T	14	104781066	7.15e-06	7738	201.244	0.00259766	0.2296	0.2296
upper respiratory tract infection	L-histidine biosynthesis	rs10772275	T	C	12	10563592	3.19e-06	7738	216.668	0.00279619	0.4414	0.4414
upper respiratory tract infection	L-histidine biosynthesis	rs11085939	C	T	19	15127442	5.28e-06	7738	207.052	0.00267243	0.3012	0.3012
upper respiratory tract infection	L-histidine biosynthesis	rs12098656	T	C	10	53364281	2.13e-06	7738	224.376	0.00289539	0.05765	0.05765
upper respiratory tract infection	L-histidine biosynthesis	rs12153246	T	C	5	90421498	8.66e-06	7738	197.592	0.00255064	0.2674	0.7326
upper respiratory tract infection	L-histidine biosynthesis	rs6883971	G	A	5	171336723	5.8e-06	7738	205.24	0.00264911	0.4563	0.4563
upper respiratory tract infection	L-histidine biosynthesis	rs7145596	C	T	14	29213100	2.52e-06	7738	221.182	0.00285429	0.08449	0.08449
upper respiratory tract infection	L-histidine biosynthesis	rs72690382	T	G	14	24331342	5.99e-06	7738	204.629	0.00264124	0.1372	0.1372
upper respiratory tract infection	L-histidine biosynthesis	rs78778914	T	C	1	150449701	4.34e-08	7738	299.492	0.00386095	0.07455	0.07455
upper respiratory tract infection	chorismate biosynthesis from 3-dehydroquinate	rs1093520	T	G	7	98159418	3.01e-06	7738	425.146	0.00497764	0.1163	0.8837
upper respiratory tract infection	chorismate biosynthesis from 3-dehydroquinate	rs113358976	A	C	12	78122978	8.65e-06	7738	217.323	0.00255064	0.06163	0.06163
upper respiratory tract infection	chorismate biosynthesis from 3-dehydroquinate	rs136110	T	C	22	47369660	2.2e-06	7738	290.646	0.00340827	0.2465	0.2465
upper respiratory tract infection	chorismate biosynthesis from 3-dehydroquinate	rs2813909	C	T	1	244778044	2.93e-06	7738	196.566	0.00230759	0.169	0.169
upper respiratory tract infection	chorismate biosynthesis from 3-dehydroquinate	rs4581848	T	C	2	159280415	8.15e-06	7738	249.84	0.00293117	0.0497	0.0497
upper respiratory tract infection	chorismate biosynthesis from 3-dehydroquinate	rs62018962	C	A	15	95979517	2.93e-06	7738	287.435	0.00337074	0.08648	0.08648
upper respiratory tract infection	chorismate biosynthesis from 3-dehydroquinate	rs62568138	A	G	9	79596268	5.92e-06	7738	212.644	0.00249586	0.0507	0.0507
upper respiratory tract infection	chorismate biosynthesis from 3-dehydroquinate	rs73200771	G	A	12	88286940	1.05e-06	7738	203.744	0.00239165	0.04076	0.04076
upper respiratory tract infection	chorismate biosynthesis from 3-dehydroquinate	rs75060356	G	A	6	168170440	2.41e-06	7738	215.593	0.00253039	0.168	0.168
upper respiratory tract infection	starch degradation V	rs10145503	A	G	14	58386628	4.85e-06	7738	150.821	0.00277956	0.2038	0.2038
upper respiratory tract infection	starch degradation V	rs12420239	G	A	11	70425722	6.15e-06	7738	131.36	0.00242178	0.1571	0.1571
upper respiratory tract infection	starch degradation V	rs12868026	G	A	13	55103187	5.33e-06	7738	93.4406	0.00172389	0.0338	0.0338
upper respiratory tract infection	starch degradation V	rs17067756	A	G	6	107249301	5.34e-06	7738	237.238	0.00436523	0.07853	0.07853
upper respiratory tract infection	starch degradation V	rs6035564	G	A	20	20132543	1.53e-06	7738	157.237	0.00289746	0.4085	0.5915
upper respiratory tract infection	superpathway of glucose and xylose degradation	rs114537104	T	G	4	43582603	1.44e-06	7738	208.737	0.00299219	0.05964	0.05964
upper respiratory tract infection	superpathway of glucose and xylose degradation	rs12782517	C	T	10	133603287	6.56e-07	7738	222.384	0.00318719	0.1909	0.1909
upper respiratory tract infection	superpathway of glucose and xylose degradation	rs145761301	G	A	6	168088679	7.89e-06	7738	179.444	0.00257336	0.09642	0.09642
upper respiratory tract infection	superpathway of glucose and xylose degradation	rs4922591	T	C	11	32374199	7.72e-06	7738	179.821	0.00257875	0.4056	0.5944
upper respiratory tract infection	superpathway of glucose and xylose degradation	rs57238953	G	A	16	27919526	2.22e-06	7738	201.299	0.00288587	0.0835	0.0835
upper respiratory tract infection	superpathway of glucose and xylose degradation	rs6596989	A	G	6	3629689	2.08e-06	7738	202.438	0.00290215	0.2853	0.7147
upper respiratory tract infection	superpathway of glucose and xylose degradation	rs6967058	T	C	7	144213477	9.66e-06	7738	175.968	0.00252364	0.0905	0.9095
upper respiratory tract infection	superpathway of glucose and xylose degradation	rs7228238	C	T	18	2641314	6.93e-06	7738	181.669	0.00260518	0.3728	0.3728
upper respiratory tract infection	superpathway of glucose and xylose degradation	rs73001914	A	G	3	2585609	2.61e-06	7738	198.486	0.00284566	0.1809	0.1809
upper respiratory tract infection	pyrimidine deoxyribonucleosides salvage	rs1041447	C	T	21	42306226	3.97e-06	7738	172.936	0.00278907	0.4254	0.5746
upper respiratory tract infection	pyrimidine deoxyribonucleosides salvage	rs10416031	A	G	19	1095151	2.43e-06	7738	166.317	0.0026826	0.3062	0.6938
upper respiratory tract infection	pyrimidine deoxyribonucleosides salvage	rs11713293	C	A	3	61877662	7.85e-06	7738	171.696	0.00276913	0.05865	0.05865
upper respiratory tract infection	pyrimidine deoxyribonucleosides salvage	rs117273466	T	G	14	73901590	3.62e-06	7738	183.458	0.00295826	0.05368	0.05368
upper respiratory tract infection	pyrimidine deoxyribonucleosides salvage	rs7251454	C	T	19	1924077	8.3e-06	7738	222.324	0.00358273	0.4105	0.4105
upper respiratory tract infection	pyrimidine deoxyribonucleosides salvage	rs72773357	T	C	10	8502417	3.69e-06	7738	168.234	0.00271344	0.1501	0.1501
upper respiratory tract infection	superpathway of glyoxylate bypass and TCA	rs10189685	G	A	2	203488449	9.41e-06	7738	357.379	0.00511204	0.3012	0.3012
upper respiratory tract infection	superpathway of glyoxylate bypass and TCA	rs1048344	T	C	19	51525703	3.14e-06	7738	663.313	0.00944684	0.1958	0.1958
upper respiratory tract infection	superpathway of glyoxylate bypass and TCA	rs117650960	T	C	6	146897771	6.79e-06	7738	476.32	0.00680182	0.06262	0.06262
upper respiratory tract infection	superpathway of glyoxylate bypass and TCA	rs6502722	G	A	17	3272189	9.35e-06	7738	452.718	0.00646696	0.1859	0.1859
upper respiratory tract infection	superpathway of glyoxylate bypass and TCA	rs6809947	A	G	3	122780164	9.8e-06	7738	414.589	0.00592553	0.3757	0.3757
upper respiratory tract infection	superpathway of glyoxylate bypass and TCA	rs72814612	A	C	10	95941459	3.06e-06	7738	393.436	0.00562489	0.08946	0.08946
upper respiratory tract infection	superpathway of glyoxylate bypass and TCA	rs73952138	C	A	2	124286912	9.07e-06	7738	388.924	0.00556075	0.09344	0.09344
upper respiratory tract infection	superpathway of glyoxylate bypass and TCA	rs7775419	C	T	6	143348832	9.51e-06	7738	438.539	0.00626569	0.08151	0.08151
upper respiratory tract infection	superpathway of glyoxylate bypass and TCA	rs7798574	T	C	7	155153238	4.74e-07	7738	527.702	0.00753002	0.1312	0.8688
upper respiratory tract infection	D galactose degradation V—Leloir pathway	rs10026887	C	T	4	63097935	2.83e-06	7738	262.675	0.0028256	0.2833	0.2833
upper respiratory tract infection	D galactose degradation V—Leloir pathway	rs112214356	T	C	3	195923985	1.89e-06	7738	271.975	0.00292534	0.08648	0.08648
upper respiratory tract infection	D galactose degradation V—Leloir pathway	rs115981692	G	A	1	216168988	5.71e-06	7738	246.6	0.00265313	0.02485	0.02485
upper respiratory tract infection	D galactose degradation V—Leloir pathway	rs12976953	C	T	19	52779460	4.9e-06	7738	250.08	0.00269048	0.09841	0.09841
upper respiratory tract infection	D galactose degradation V—Leloir pathway	rs13016472	C	T	2	127503533	1.32e-06	7738	280.268	0.00301427	0.4105	0.4105
upper respiratory tract infection	D galactose degradation V—Leloir pathway	rs2305506	C	T	4	177241136	1.45e-06	7738	278.147	0.00299153	0.1044	0.1044
upper respiratory tract infection	D galactose degradation V—Leloir pathway	rs34631763	C	T	1	92948938	3.07e-06	7738	260.861	0.00280614	0.07157	0.07157
upper respiratory tract infection	D galactose degradation V—Leloir pathway	rs35778179	C	T	14	92835973	5.12e-06	7738	249.073	0.00267967	0.07356	0.07356
upper respiratory tract infection	D galactose degradation V—Leloir pathway	rs72731514	T	C	14	69200264	5.4e-06	7738	247.861	0.00266666	0.08549	0.08549
upper respiratory tract infection	D galactose degradation V—Leloir pathway	rs73334581	C	T	17	59558679	3.72e-06	7738	256.433	0.00275864	0.16	0.16
upper respiratory tract infection	D galactose degradation V—Leloir pathway	rs7909120	C	T	10	125640380	4.85e-07	7738	303.373	0.00326195	0.3022	0.3022
upper respiratory tract infection	NAD biosynthesis I—from aspartate	rs10469756	T	C	2	202580268	6.54e-06	7738	263.739	0.00261969	0.0835	0.9165
upper respiratory tract infection	NAD biosynthesis I—from aspartate	rs1126742	A	G	1	47398496	4.42e-06	7738	273.467	0.00271605	0.1451	0.1451
upper respiratory tract infection	NAD biosynthesis I—from aspartate	rs143920868	C	T	1	53281430	4.28e-07	7738	331.717	0.00329268	0.0825	0.0825
upper respiratory tract infection	NAD biosynthesis I—from aspartate	rs148280750	C	T	14	73763641	2.93e-08	7738	399.042	0.00395832	0.06759	0.06759
upper respiratory tract infection	NAD biosynthesis I—from aspartate	rs169503	C	T	6	32157639	2.06e-06	7738	292.524	0.00290477	0.1034	0.1034
upper respiratory tract infection	NAD biosynthesis I—from aspartate	rs2208574	G	A	6	136075617	7.68e-06	7738	259.734	0.00258001	0.2664	0.2664
upper respiratory tract infection	NAD biosynthesis I—from aspartate	rs2464826	C	A	7	79490250	8.44e-06	7738	257.387	0.00255676	0.1262	0.1262
upper respiratory tract infection	NAD biosynthesis I—from aspartate	rs4371271	T	C	19	11184293	8.21e-06	7738	258.091	0.00256373	0.4642	0.4642
upper respiratory tract infection	NAD biosynthesis I—from aspartate	rs74459573	T	C	11	66690149	3.15e-06	7738	281.926	0.00279983	0.1909	0.1909
upper respiratory tract infection	NAD biosynthesis I—from aspartate	rs7978645	T	C	12	18794398	6.32e-06	7738	264.593	0.00262815	0.498	0.498
upper respiratory tract infection	NAD biosynthesis I—from aspartate	rs8045981	T	C	16	26948266	3.16e-06	7738	281.846	0.00279904	0.1133	0.8867
upper respiratory tract infection	NAD biosynthesis I—from aspartate	rs9811455	T	C	3	106791247	4.69e-06	7738	271.993	0.00270145	0.2505	0.2505

## Sheet: Results
Table S3b: All MR results for initial positive microbial pathways with IVW P< 0.05.
Outcome	Exposure	Method	nSNP	b	se	pval	or	or_lci95	or_uci95
lower respiratory tract infection	L methionine biosynthesis III	MR Egger	9	-0.0133192	0.00533476	0.041192	0.986769	0.976505	0.997141
lower respiratory tract infection	L methionine biosynthesis III	Weighted median	9	-0.00236532	0.00101935	0.0203179	0.997637	0.995646	0.999633
lower respiratory tract infection	L methionine biosynthesis III	Inverse variance weighted	9	-0.00221434	0.000759348	0.00354425	0.997788	0.996304	0.999274
lower respiratory tract infection	L methionine biosynthesis III	Simple mode	9	-0.00257174	0.00155237	0.136181	0.997432	0.994401	1.00047
lower respiratory tract infection	L methionine biosynthesis III	Weighted mode	9	-0.00251939	0.00156939	0.147089	0.997484	0.99442	1.00056
lower respiratory tract infection	ketogluconate metabolism	MR Egger	6	0.00088568	0.00292237	0.776945	1.00089	0.99517	1.00664
lower respiratory tract infection	ketogluconate metabolism	Weighted median	6	0.00124431	0.000694514	0.073192	1.00125	0.999883	1.00261
lower respiratory tract infection	ketogluconate metabolism	Inverse variance weighted	6	0.00128419	0.000524126	0.0142796	1.00129	1.00026	1.00231
lower respiratory tract infection	ketogluconate metabolism	Simple mode	6	0.00207131	0.00115258	0.132248	1.00207	0.999812	1.00434
lower respiratory tract infection	ketogluconate metabolism	Weighted mode	6	0.00181478	0.000975424	0.121892	1.00182	0.999903	1.00373
lower respiratory tract infection	superpathway of geranylgeranyl diphosphate biosynthesis II via MEP	MR Egger	8	0.00124223	0.00362234	0.743343	1.00124	0.99416	1.00838
lower respiratory tract infection	superpathway of geranylgeranyl diphosphate biosynthesis II via MEP	Weighted median	8	0.00165139	0.000916787	0.0716589	1.00165	0.999854	1.00345
lower respiratory tract infection	superpathway of geranylgeranyl diphosphate biosynthesis II via MEP	Inverse variance weighted	8	0.00146364	0.000736041	0.0467537	1.00146	1.00002	1.00291
lower respiratory tract infection	superpathway of geranylgeranyl diphosphate biosynthesis II via MEP	Simple mode	8	0.00159044	0.0013583	0.279949	1.00159	0.998929	1.00426
lower respiratory tract infection	superpathway of geranylgeranyl diphosphate biosynthesis II via MEP	Weighted mode	8	0.00173951	0.00126397	0.211163	1.00174	0.999262	1.00423
lower respiratory tract infection	superpathway of heme biosynthesis from glycine	MR Egger	5	0.000655084	0.00273136	0.82591	1.00066	0.995313	1.00603
lower respiratory tract infection	superpathway of heme biosynthesis from glycine	Weighted median	5	-0.000679164	0.000627876	0.279392	0.999321	0.998092	1.00055
lower respiratory tract infection	superpathway of heme biosynthesis from glycine	Inverse variance weighted	5	-0.00108033	0.000525305	0.0397267	0.99892	0.997892	0.999949
lower respiratory tract infection	superpathway of heme biosynthesis from glycine	Simple mode	5	-0.000444959	0.000899791	0.646872	0.999555	0.997794	1.00132
lower respiratory tract infection	superpathway of heme biosynthesis from glycine	Weighted mode	5	-0.000346437	0.000817219	0.693427	0.999654	0.998054	1.00126
lower respiratory tract infection	superpathway of menaquinol 8 biosynthesis II	MR Egger	3	0.00201897	0.00323421	0.644727	1.00202	0.995689	1.00839
lower respiratory tract infection	superpathway of menaquinol 8 biosynthesis II	Weighted median	3	0.00189366	0.000791378	0.0167178	1.0019	1.00034	1.00345
lower respiratory tract infection	superpathway of menaquinol 8 biosynthesis II	Inverse variance weighted	3	0.00191892	0.000629393	0.00229728	1.00192	1.00069	1.00316
lower respiratory tract infection	superpathway of menaquinol 8 biosynthesis II	Simple mode	3	0.00187453	0.000851397	0.158618	1.00188	1.00021	1.00355
lower respiratory tract infection	superpathway of menaquinol 8 biosynthesis II	Weighted mode	3	0.00186564	0.000851783	0.159901	1.00187	1.0002	1.00354
lower respiratory tract infection	cinnamate and 3-hydroxycinnamate degradation to 2-oxopent-4-enoate	MR Egger	4	0.00160092	0.00429363	0.74506	1.0016	0.993209	1.01007
lower respiratory tract infection	cinnamate and 3-hydroxycinnamate degradation to 2-oxopent-4-enoate	Weighted median	4	0.00109122	0.000639143	0.0877629	1.00109	0.999839	1.00235
lower respiratory tract infection	cinnamate and 3-hydroxycinnamate degradation to 2-oxopent-4-enoate	Inverse variance weighted	4	0.00122222	0.000537322	0.022927	1.00122	1.00017	1.00228
lower respiratory tract infection	cinnamate and 3-hydroxycinnamate degradation to 2-oxopent-4-enoate	Simple mode	4	0.000736625	0.000899122	0.472658	1.00074	0.998975	1.0025
lower respiratory tract infection	cinnamate and 3-hydroxycinnamate degradation to 2-oxopent-4-enoate	Weighted mode	4	0.000720882	0.000826301	0.447185	1.00072	0.999102	1.00234
lower respiratory tract infection	TCA cycle V 2-oxoglutarate ferredoxin oxidoreductase	MR Egger	8	0.00142148	0.00543697	0.80249	1.00142	0.990808	1.01215
lower respiratory tract infection	TCA cycle V 2-oxoglutarate ferredoxin oxidoreductase	Weighted median	8	0.00193013	0.000975501	0.0478599	1.00193	1.00002	1.00385
lower respiratory tract infection	TCA cycle V 2-oxoglutarate ferredoxin oxidoreductase	Inverse variance weighted	8	0.00196015	0.0007841	0.0124236	1.00196	1.00042	1.0035
lower respiratory tract infection	TCA cycle V 2-oxoglutarate ferredoxin oxidoreductase	Simple mode	8	0.00280063	0.0013272	0.0727699	1.0028	1.0002	1.00542
lower respiratory tract infection	TCA cycle V 2-oxoglutarate ferredoxin oxidoreductase	Weighted mode	8	0.00280063	0.00157628	0.118862	1.0028	0.999711	1.00591
lower respiratory tract infection	glycerol degradation to butanol	MR Egger	7	-0.00231562	0.00512174	0.670124	0.997687	0.987722	1.00775
lower respiratory tract infection	glycerol degradation to butanol	Weighted median	7	0.00156703	0.000868366	0.0711411	1.00157	0.999865	1.00327
lower respiratory tract infection	glycerol degradation to butanol	Inverse variance weighted	7	0.00124502	0.000629355	0.0479008	1.00125	1.00001	1.00248
lower respiratory tract infection	glycerol degradation to butanol	Simple mode	7	0.00167546	0.00123978	0.22529	1.00168	0.999246	1.00411
lower respiratory tract infection	glycerol degradation to butanol	Weighted mode	7	0.0016592	0.00128196	0.243152	1.00166	0.999147	1.00418
lower respiratory tract infection	tRNA processing	MR Egger	7	0.00245798	0.00915573	0.799067	1.00246	0.984632	1.02061
lower respiratory tract infection	tRNA processing	Weighted median	7	0.00285083	0.00114218	0.012562	1.00285	1.00061	1.0051
lower respiratory tract infection	tRNA processing	Inverse variance weighted	7	0.00237406	0.000857248	0.00561607	1.00238	1.00069	1.00406
lower respiratory tract infection	tRNA processing	Simple mode	7	0.00398808	0.00195996	0.0880787	1.004	1.00015	1.00786
lower respiratory tract infection	tRNA processing	Weighted mode	7	0.00393778	0.00192983	0.0873865	1.00395	1.00016	1.00775
upper respiratory tract infection	fucose degradation	MR Egger	10	-0.0167663	0.121696	0.893825	0.983374	0.774692	1.24827
upper respiratory tract infection	fucose degradation	Weighted median	10	0.0501603	0.0463362	0.279018	1.05144	0.960157	1.1514
upper respiratory tract infection	fucose degradation	Inverse variance weighted	10	0.0709664	0.0350496	0.0428937	1.07355	1.00227	1.14989
upper respiratory tract infection	fucose degradation	Simple mode	10	0.060776	0.0767699	0.448917	1.06266	0.914212	1.23522
upper respiratory tract infection	fucose degradation	Weighted mode	10	0.0441049	0.0744831	0.568328	1.04509	0.903136	1.20936
upper respiratory tract infection	gluconeogenesis I	MR Egger	4	-0.168928	0.27024	0.595716	0.844569	0.497282	1.43439
upper respiratory tract infection	gluconeogenesis I	Weighted median	4	-0.160263	0.079743	0.0444587	0.85192	0.728652	0.996041
upper respiratory tract infection	gluconeogenesis I	Inverse variance weighted	4	-0.172042	0.0781204	0.0276468	0.841944	0.722414	0.981252
upper respiratory tract infection	gluconeogenesis I	Simple mode	4	-0.141063	0.0967193	0.240789	0.868434	0.718469	1.0497
upper respiratory tract infection	gluconeogenesis I	Weighted mode	4	-0.15166	0.0915563	0.196204	0.85928	0.718126	1.02818
upper respiratory tract infection	superpathway of glycerol degradation to 1-3 propanediol	MR Egger	13	0.024295	0.129272	0.854348	1.02459	0.795266	1.32005
upper respiratory tract infection	superpathway of glycerol degradation to 1-3 propanediol	Weighted median	13	-0.0378009	0.0344932	0.273125	0.962905	0.899958	1.03025
upper respiratory tract infection	superpathway of glycerol degradation to 1-3 propanediol	Inverse variance weighted	13	-0.0551696	0.0249518	0.0270324	0.946325	0.901158	0.993755
upper respiratory tract infection	superpathway of glycerol degradation to 1-3 propanediol	Simple mode	13	-0.00941595	0.057637	0.872949	0.990628	0.884808	1.1091
upper respiratory tract infection	superpathway of glycerol degradation to 1-3 propanediol	Weighted mode	13	-0.0116738	0.0621098	0.854053	0.988394	0.875107	1.11635
upper respiratory tract infection	L-histidine biosynthesis	MR Egger	10	0.255302	0.0975215	0.0307503	1.29085	1.06626	1.56275
upper respiratory tract infection	L-histidine biosynthesis	Weighted median	10	0.117024	0.0473573	0.0134704	1.12415	1.0245	1.23349
upper respiratory tract infection	L-histidine biosynthesis	Inverse variance weighted	10	0.087744	0.0354182	0.0132356	1.09171	1.01849	1.17019
upper respiratory tract infection	L-histidine biosynthesis	Simple mode	10	0.144869	0.0808442	0.106741	1.15589	0.986506	1.35435
upper respiratory tract infection	L-histidine biosynthesis	Weighted mode	10	0.134457	0.0713139	0.092006	1.14392	0.994696	1.31552
upper respiratory tract infection	chorismate biosynthesis from 3-dehydroquinate	MR Egger	9	0.115662	0.149668	0.464933	1.12262	0.837205	1.50533
upper respiratory tract infection	chorismate biosynthesis from 3-dehydroquinate	Weighted median	9	0.101251	0.0531936	0.0569839	1.10655	0.996996	1.22815
upper respiratory tract infection	chorismate biosynthesis from 3-dehydroquinate	Inverse variance weighted	9	0.0902712	0.0384207	0.0187964	1.09447	1.01508	1.18007
upper respiratory tract infection	chorismate biosynthesis from 3-dehydroquinate	Simple mode	9	0.139866	0.0840505	0.134666	1.15012	0.975434	1.35609
upper respiratory tract infection	chorismate biosynthesis from 3-dehydroquinate	Weighted mode	9	0.135769	0.0821404	0.136955	1.14542	0.975089	1.3455
upper respiratory tract infection	starch degradation V	MR Egger	5	0.301492	0.186884	0.205089	1.35187	0.937255	1.94991
upper respiratory tract infection	starch degradation V	Weighted median	5	0.104657	0.075062	0.163233	1.11033	0.958425	1.28631
upper respiratory tract infection	starch degradation V	Inverse variance weighted	5	0.133715	0.0584976	0.0222649	1.14307	1.01924	1.28193
upper respiratory tract infection	starch degradation V	Simple mode	5	0.0669958	0.0973173	0.529032	1.06929	0.883604	1.294
upper respiratory tract infection	starch degradation V	Weighted mode	5	0.0642569	0.1014	0.560704	1.06637	0.874164	1.30083
upper respiratory tract infection	superpathway of glucose and xylose degradation	MR Egger	9	0.162825	0.128094	0.244288	1.17683	0.915541	1.51269
upper respiratory tract infection	superpathway of glucose and xylose degradation	Weighted median	9	0.0409458	0.0490583	0.403923	1.0418	0.946288	1.14694
upper respiratory tract infection	superpathway of glucose and xylose degradation	Inverse variance weighted	9	0.0743287	0.0353871	0.0356897	1.07716	1.00498	1.15452
upper respiratory tract infection	superpathway of glucose and xylose degradation	Simple mode	9	0.030316	0.0764332	0.702008	1.03078	0.88737	1.19737
upper respiratory tract infection	superpathway of glucose and xylose degradation	Weighted mode	9	0.02948	0.0776519	0.71409	1.02992	0.884513	1.19923
upper respiratory tract infection	pyrimidine deoxyribonucleosides salvage	MR Egger	6	0.326939	0.206065	0.187795	1.38672	0.925938	2.0768
upper respiratory tract infection	pyrimidine deoxyribonucleosides salvage	Weighted median	6	0.0853832	0.0703852	0.225098	1.08913	0.948786	1.25024
upper respiratory tract infection	pyrimidine deoxyribonucleosides salvage	Inverse variance weighted	6	0.106019	0.0515601	0.039762	1.11184	1.00497	1.23008
upper respiratory tract infection	pyrimidine deoxyribonucleosides salvage	Simple mode	6	0.0399747	0.111255	0.734041	1.04078	0.836871	1.29438
upper respiratory tract infection	pyrimidine deoxyribonucleosides salvage	Weighted mode	6	0.0641876	0.0955591	0.531552	1.06629	0.884168	1.28593
upper respiratory tract infection	superpathway of glyoxylate bypass and TCA	MR Egger	9	-0.0427314	0.114925	0.721027	0.958169	0.76492	1.20024
upper respiratory tract infection	superpathway of glyoxylate bypass and TCA	Weighted median	9	-0.0442004	0.0352543	0.20993	0.956762	0.892884	1.02521
upper respiratory tract infection	superpathway of glyoxylate bypass and TCA	Inverse variance weighted	9	-0.057231	0.0261609	0.0286945	0.944376	0.897173	0.994062
upper respiratory tract infection	superpathway of glyoxylate bypass and TCA	Simple mode	9	-0.0430152	0.0579051	0.478812	0.957897	0.855124	1.07302
upper respiratory tract infection	superpathway of glyoxylate bypass and TCA	Weighted mode	9	-0.0299292	0.0519829	0.580614	0.970514	0.876503	1.07461
upper respiratory tract infection	D galactose degradation V—Leloir pathway	MR Egger	11	0.0540235	0.135082	0.698534	1.05551	0.809986	1.37546
upper respiratory tract infection	D galactose degradation V—Leloir pathway	Weighted median	11	0.0920978	0.048811	0.059184	1.09647	0.996435	1.20655
upper respiratory tract infection	D galactose degradation V—Leloir pathway	Inverse variance weighted	11	0.0841838	0.0334647	0.011883	1.08783	1.01877	1.16157
upper respiratory tract infection	D galactose degradation V—Leloir pathway	Simple mode	11	0.122848	0.0795713	0.15365	1.13071	0.967431	1.32155
upper respiratory tract infection	D galactose degradation V—Leloir pathway	Weighted mode	11	0.10556	0.0734816	0.181383	1.11133	0.962267	1.28349
upper respiratory tract infection	NAD biosynthesis I—from aspartate	MR Egger	12	0.159635	0.131597	0.252985	1.17308	0.906381	1.51826
upper respiratory tract infection	NAD biosynthesis I—from aspartate	Weighted median	12	0.0569032	0.0491601	0.247065	1.05855	0.961317	1.16562
upper respiratory tract infection	NAD biosynthesis I—from aspartate	Inverse variance weighted	12	0.0971355	0.0362902	0.00743658	1.10201	1.02635	1.18325
upper respiratory tract infection	NAD biosynthesis I—from aspartate	Simple mode	12	0.0334726	0.0878835	0.710549	1.03404	0.87042	1.22841
upper respiratory tract infection	NAD biosynthesis I—from aspartate	Weighted mode	12	0.0351055	0.077404	0.658979	1.03573	0.889936	1.20541

## Sheet: heterogeneity
Table S3c: Cochrane Q test for initial positive microbial pathways with IVW P< 0.05.
Outcome	Exposure	Method	Q	Q_df	Q_pval
lower respiratory tract infection	L methionine biosynthesis III	MR Egger	2.64911	7	0.915457
lower respiratory tract infection	L methionine biosynthesis III	Inverse variance weighted	7.07177	8	0.52891
lower respiratory tract infection	ketogluconate metabolism	MR Egger	4.92182	4	0.295413
lower respiratory tract infection	ketogluconate metabolism	Inverse variance weighted	4.94565	5	0.422549
lower respiratory tract infection	superpathway of geranylgeranyl diphosphate biosynthesis II via MEP	MR Egger	7.81434	6	0.252023
lower respiratory tract infection	superpathway of geranylgeranyl diphosphate biosynthesis II via MEP	Inverse variance weighted	7.81945	7	0.348784
lower respiratory tract infection	superpathway of heme biosynthesis from glycine	MR Egger	4.57081	3	0.206061
lower respiratory tract infection	superpathway of heme biosynthesis from glycine	Inverse variance weighted	5.21366	4	0.266068
lower respiratory tract infection	superpathway of menaquinol 8 biosynthesis II	MR Egger	0.185631	1	0.666578
lower respiratory tract infection	superpathway of menaquinol 8 biosynthesis II	Inverse variance weighted	0.186625	2	0.910909
lower respiratory tract infection	cinnamate and 3-hydroxycinnamate degradation to 2-oxopent-4-enoate	MR Egger	1.16305	2	0.559045
lower respiratory tract infection	cinnamate and 3-hydroxycinnamate degradation to 2-oxopent-4-enoate	Inverse variance weighted	1.17095	3	0.759979
lower respiratory tract infection	TCA cycle V 2-oxoglutarate ferredoxin oxidoreductase	MR Egger	1.73782	6	0.942164
lower respiratory tract infection	TCA cycle V 2-oxoglutarate ferredoxin oxidoreductase	Inverse variance weighted	1.74785	7	0.972471
lower respiratory tract infection	glycerol degradation to butanol	MR Egger	4.81371	5	0.439035
lower respiratory tract infection	glycerol degradation to butanol	Inverse variance weighted	5.30443	6	0.505402
lower respiratory tract infection	tRNA processing	MR Egger	6.70611	5	0.24343
lower respiratory tract infection	tRNA processing	Inverse variance weighted	6.70623	6	0.348871
upper respiratory tract infection	fucose degradation	MR Egger	5.37269	8	0.7171
upper respiratory tract infection	fucose degradation	Inverse variance weighted	5.93942	9	0.745965
upper respiratory tract infection	gluconeogenesis I	MR Egger	5.32332	2	0.069832
upper respiratory tract infection	gluconeogenesis I	Inverse variance weighted	5.32373	3	0.14957
upper respiratory tract infection	superpathway of glycerol degradation to 1-3 propanediol	MR Egger	12.9871	11	0.294169
upper respiratory tract infection	superpathway of glycerol degradation to 1-3 propanediol	Inverse variance weighted	13.4515	12	0.337098
upper respiratory tract infection	L-histidine biosynthesis	MR Egger	7.00702	8	0.535875
upper respiratory tract infection	L-histidine biosynthesis	Inverse variance weighted	10.3419	9	0.32352
upper respiratory tract infection	chorismate biosynthesis from 3-dehydroquinate	MR Egger	6.67015	7	0.464012
upper respiratory tract infection	chorismate biosynthesis from 3-dehydroquinate	Inverse variance weighted	6.70096	8	0.569213
upper respiratory tract infection	starch degradation V	MR Egger	3.60344	3	0.307592
upper respiratory tract infection	starch degradation V	Inverse variance weighted	4.67981	4	0.321756
upper respiratory tract infection	superpathway of glucose and xylose degradation	MR Egger	5.94233	7	0.546499
upper respiratory tract infection	superpathway of glucose and xylose degradation	Inverse variance weighted	6.45906	8	0.595952
upper respiratory tract infection	pyrimidine deoxyribonucleosides salvage	MR Egger	3.50856	4	0.476579
upper respiratory tract infection	pyrimidine deoxyribonucleosides salvage	Inverse variance weighted	4.7347	5	0.449108
upper respiratory tract infection	superpathway of glyoxylate bypass and TCA	MR Egger	7.46982	7	0.381652
upper respiratory tract infection	superpathway of glyoxylate bypass and TCA	Inverse variance weighted	7.4878	8	0.485029
upper respiratory tract infection	D galactose degradation V—Leloir pathway	MR Egger	10.4042	9	0.318761
upper respiratory tract infection	D galactose degradation V—Leloir pathway	Inverse variance weighted	10.4661	10	0.400598
upper respiratory tract infection	NAD biosynthesis I—from aspartate	MR Egger	11.9499	10	0.288425
upper respiratory tract infection	NAD biosynthesis I—from aspartate	Inverse variance weighted	12.2434	11	0.34563

## Sheet: pleiotropy
Table S3d: Horizontal pleiotropic effect test for initial positive microbial pathways with IVW P< 0.05.
Outcome	Exposure	Egger_intercept	SE	Pval
lower respiratory tract infection	L methionine biosynthesis III	0.000971393	0.000461905	0.0735434
lower respiratory tract infection	ketogluconate metabolism	6.39405e-05	0.000459521	0.896059
lower respiratory tract infection	superpathway of geranylgeranyl diphosphate biosynthesis II via MEP	2.37885e-05	0.000379706	0.95208
lower respiratory tract infection	superpathway of heme biosynthesis from glycine	-0.000332305	0.000511582	0.562275
lower respiratory tract infection	superpathway of menaquinol 8 biosynthesis II	-1.8275e-05	0.000579479	0.97993
lower respiratory tract infection	cinnamate and 3-hydroxycinnamate degradation to 2-oxopent-4-enoate	-6.738e-05	0.000757927	0.937262
lower respiratory tract infection	TCA cycle V 2-oxoglutarate ferredoxin oxidoreductase	4.75882e-05	0.000475302	0.923509
lower respiratory tract infection	glycerol degradation to butanol	0.000419112	0.000598296	0.514857
lower respiratory tract infection	tRNA processing	-7.50847e-06	0.000814864	0.993004
upper respiratory tract infection	fucose degradation	0.0094636	0.0125709	0.473129
upper respiratory tract infection	gluconeogenesis I	-0.000426775	0.0346481	0.991291
upper respiratory tract infection	superpathway of glycerol degradation to 1-3 propanediol	-0.0100512	0.0160271	0.543368
upper respiratory tract infection	L-histidine biosynthesis	-0.0193967	0.0106215	0.105253
upper respiratory tract infection	chorismate biosynthesis from 3-dehydroquinate	-0.00328302	0.0187031	0.86563
upper respiratory tract infection	starch degradation V	-0.0189105	0.0199766	0.413662
upper respiratory tract infection	superpathway of glucose and xylose degradation	-0.00993617	0.0138224	0.495527
upper respiratory tract infection	pyrimidine deoxyribonucleosides salvage	-0.0211656	0.0191144	0.330261
upper respiratory tract infection	superpathway of glyoxylate bypass and TCA	-0.00236299	0.0182039	0.900371
upper respiratory tract infection	D galactose degradation V—Leloir pathway	0.00364581	0.0157658	0.822293
upper respiratory tract infection	NAD biosynthesis I—from aspartate	-0.00672632	0.0135723	0.630892

## Sheet: reverse causality
Table S3e: Reverse causality test for initial positive microbial pathways with IVW P< 0.05.
snp r2.exposure: Explanatory power of selected instrumental variables for exposures; snp r2.outcome: Explanatory power of selected instrumental variables for outcomes; correct causal direction: Whether it is a unidirectional causal relationship.
Outcome	Exposure	snp r2.exposure	snp r2.outcome	correct causal direction	steiger pval
lower respiratory tract infection	L methionine biosynthesis III	0.0301263	3.55887e-05	TRUE	2.16286e-49
lower respiratory tract infection	ketogluconate metabolism	0.0198051	2.36252e-05	TRUE	7.96108e-33
lower respiratory tract infection	superpathway of geranylgeranyl diphosphate biosynthesis II via MEP	0.0255767	2.7002e-05	TRUE	3.17666e-42
lower respiratory tract infection	superpathway of heme biosynthesis from glycine	0.0168378	2.63396e-05	TRUE	7.86978e-28
lower respiratory tract infection	superpathway of menaquinol 8 biosynthesis II	0.00826086	2.0399e-05	TRUE	4.16773e-14
lower respiratory tract infection	cinnamate and 3-hydroxycinnamate degradation to 2-oxopent-4-enoate	0.0134121	1.4907e-05	TRUE	1.01822e-22
lower respiratory tract infection	TCA cycle V 2-oxoglutarate ferredoxin oxidoreductase	0.0333243	3.96678e-05	TRUE	1.50191e-54
lower respiratory tract infection	glycerol degradation to butanol	0.0207675	2.58897e-05	TRUE	2.61766e-34
lower respiratory tract infection	tRNA processing	0.018518	3.27876e-05	TRUE	2.51851e-30
upper respiratory tract infection	fucose degradation	0.0267562	4.59118e-05	TRUE	1.322e-42
upper respiratory tract infection	gluconeogenesis I	0.0127796	6.35881e-05	TRUE	7.25414e-20
upper respiratory tract infection	superpathway of glycerol degradation to 1-3 propanediol	0.038651	8.80442e-05	TRUE	1.73401e-60
upper respiratory tract infection	L-histidine biosynthesis	0.02828	7.92952e-05	TRUE	5.90291e-44
upper respiratory tract infection	chorismate biosynthesis from 3-dehydroquinate	0.0278826	6.11012e-05	TRUE	6.92283e-44
upper respiratory tract infection	starch degradation V	0.0194377	6.24319e-05	TRUE	2.44497e-30
upper respiratory tract infection	superpathway of glucose and xylose degradation	0.0251375	4.95613e-05	TRUE	7.47314e-40
upper respiratory tract infection	pyrimidine deoxyribonucleosides salvage	0.0188625	5.12595e-05	TRUE	9.57928e-30
upper respiratory tract infection	superpathway of glyoxylate bypass and TCA	0.0241736	5.61994e-05	TRUE	4.46645e-38
upper respiratory tract infection	D galactose degradation V—Leloir pathway	0.0313272	7.81975e-05	TRUE	6.74826e-49
upper respiratory tract infection	NAD biosynthesis I—from aspartate	0.0369679	9.23101e-05	TRUE	1.32543e-57
